# Supplementary material for: A Validation of Supervised Deep Learning for Gait Analysis in the Cat
Source: Front Neuroinform. 2021 Aug 19;15:712623. doi: 10.3389/fninf.2021.712623 (PMC8417424; doi:10.3389/fninf.2021.712623)
Supplement: Supplementary file 3 [file Data_Sheet_2.xlsx]

## Sheet: Data Coordinates
		Start of the clip	End of the clip
		36	558
	Bodyparts	Calib1			Calib2			Iliac crest			Hip			Knee			Ankle			MTP			Toe			Left Toe
Num Frame Clip	Coordinates	x	y	likelihood	x	y	likelihood	x	y	likelihood	x	y	likelihood	x	y	likelihood	x	y	likelihood	x	y	likelihood	x	y	likelihood	x	y	likelihood		Calibration
0	0	473.883	52.4969	1	541.747	54.3132	1	332.3	183.554	1	307.593	199.205	1	298.99	261.757	1	237.693	297.704	1	217.361	336.66	1	223.221	348.734	1	377.922	334.644	1		67.8889
-35	1	473.867	52.3938	1	541.925	54.0697	1	334.228	183.213	1	309.625	197.602	1	299.341	262.837	1	238.722	296.639	1	214.221	334.406	1	216.426	347.686	1	370.074	335.183	1		68.0781
-34	2	473.561	52.3555	1	541.961	54.3172	1	337.223	180.505	1	311.792	194.82	1	300.477	263.006	1	240.661	294.852	1	215.044	329.165	1	215.888	343.835	1	363.008	335.098	1		68.4278
-33	3	473.505	52.3507	1	542.268	54.2431	1	341.059	179.691	1	313.417	192.961	1	306.764	260.14	1	244.554	290.328	1	224.329	328.195	1	222.456	338.334	1	354.939	334.809	1		68.789
-32	4	473.218	52.2844	1	542.241	54.2132	1	340.674	178.072	1	315.712	191.316	1	315.515	254.15	1	249.202	286.336	1	233.757	325.593	1	233.589	338.969	1	347.265	335.263	1		69.0501
-31	5	473.666	52.2576	1	542.025	54.1975	1	341.571	177.045	1	316.859	189.607	1	331.955	248.945	1	255.162	285.177	1	246.38	327.933	1	248.642	343.133	1	340.923	336.136	1		68.3869
-30	6	473.456	52.4721	1	541.774	54.2702	1	342.051	175.871	1	317.054	188.764	1	339.87	249.113	1	264.086	285.923	1	260.332	327.488	1	263.677	340.737	1	333.09	335.758	1		68.3415
-29	7	473.556	52.551	1	541.876	54.2114	1	340.968	176.335	1	317.004	188.816	1	339.557	250.204	1	272.991	288.068	1	274.806	326.491	1	276.49	341.244	1	326.273	336.103	1		68.3399
-28	8	473.536	52.4002	1	541.917	54.4103	1	340.861	175.652	1	317.353	188.591	1	346.318	249.785	1	283.492	290.085	1	291.138	328.435	1	296.282	341.041	1	318.311	337.352	1		68.4102
-27	9	473.787	52.3025	1	541.568	54.0549	1	339.592	175.888	1	316.348	190.286	1	353.787	248.367	1	293.127	292.27	1	305.786	330.844	1	312.489	341.944	1	300.552	337.726	1		67.8042
-26	10	473.721	52.293	1	541.879	54.1767	1	338.699	175.096	1	316.6	189.929	1	359.884	248.287	1	303.214	295.057	1	320.706	331.171	1	329.74	342.752	1	302.614	334.942	1		68.1838
-25	11	473.792	52.3417	1	541.867	54.0879	1	338.251	174.669	1	316.01	191.03	1	361.38	249.044	1	314.666	299.616	1	334.706	330.988	1	345.297	343.48	1	297.14	336.755	1		68.097
-24	12	473.592	52.3325	1	541.51	54.3619	1	337.706	174.311	1	315.638	190.666	1	362.527	248.655	1	324.496	302.662	1	347.954	333.923	1	358.913	343.369	1	289.232	336.617	1		67.9478
-23	13	473.837	52.3194	1	541.4	54.3327	1	336.931	174.248	1	314.737	191.231	1	363.981	248.118	1	335.152	302.856	1	361.859	335.445	1	373.86	342.12	1	280.542	336.093	1		67.5929
-22	14	473.718	52.4911	1	541.448	54.2725	1	336.199	174.267	1	314.219	191.369	1	365.77	246.08	1	342.929	305.489	1	370.87	335.74	1	382.142	342.199	1	273.062	336.047	1		67.754
-21	15	473.864	52.4419	1	541.22	54.117	1	335.293	174.674	1	314.22	193.283	1	369.27	246.422	1	349.236	306.674	1	377.509	338.494	1	389.685	344.643	1	267.053	336.379	1		67.3769
-20	16	473.751	52.5755	1	541.02	54.1737	1	335.684	176.508	1	315.166	195.145	1	371.62	246.992	1	351.262	309.204	1	377.875	341.069	1	391.852	346.097	1	260.614	335.667	1		67.2883
-19	17	473.662	52.4605	1	541.179	54.1673	1	337.435	177.779	1	316.143	197.339	1	370.649	249.757	1	349.456	312.213	1	375.64	341.751	1	390.029	346.694	1	253.905	336.424	1		67.538
-18	18	473.751	52.4208	1	541.504	54.0868	1	338.132	180.877	1	317.317	198.442	1	369.226	253.272	1	342.888	311.421	1	369.153	344.078	1	383.206	347.682	1	247.785	337.336	1		67.7736
-17	19	473.55	52.3897	1	541.166	53.9724	1	339.78	181.632	1	318.845	198.625	1	363.951	255.374	1	336.373	311.335	1	361.065	342.817	1	374.495	345.804	1	241.307	335.901	1		67.6351
-16	20	473.392	52.4396	1	540.901	54.3529	1	342.527	180.668	1	319.606	197.887	1	366.38	254.843	1	331.222	311.353	1	354.007	342.53	1	366.361	346.592	1	236.122	336.079	1		67.5362
-15	21	473.443	52.4055	1	540.888	54.3208	1	344.971	180.733	1	322.023	196.323	1	361.442	257.482	1	325.709	309.092	1	347.367	343.535	1	359.742	347.047	1	233.326	334.949	1		67.4723
-14	22	473.608	52.4017	1	541.242	54.2889	1	345.761	179.969	1	322.831	194.271	1	360.731	255.275	1	320.245	308.173	1	339.092	342.159	1	352.864	346.925	1	235.01	329.802	1		67.6603
-13	23	473.44	52.4957	1	541.562	54.4847	1	346.422	179.125	1	324.072	192.458	1	359.062	254.205	1	314.303	306.86	1	333.195	342.669	1	346.974	347.045	1	244.517	327.595	1		68.1509
-12	24	473.554	52.4027	1	541.313	54.2362	1	346.664	178.303	1	324.498	191.108	1	357.859	251.699	1	308.558	305.977	1	325.894	341.737	1	339.523	347.905	1	257.465	325.318	1		67.784
-11	25	473.654	52.3595	1	541.678	54.1393	1	346.92	177.398	1	323.459	190.893	1	354.878	251.194	1	303.327	305.063	1	317.427	341.341	1	328.089	347.636	1	273.945	328.419	1		68.0467
-10	26	473.668	52.5532	1	541.725	54.2143	1	346.095	177.047	1	321.954	190.57	1	352.147	251.004	1	297.703	302.751	1	307.858	339.021	1	316.899	347.699	1	292.162	332.646	1		68.0765
-9	27	473.486	52.613	1	541.712	54.1535	1	344.318	176.542	1	319.898	189.844	1	350.347	249.641	1	292.798	301.732	1	301.236	340.774	1	311.587	347.244	1	314.738	338.219	1		68.2438
-8	28	473.71	52.497	1	541.528	54.0286	1	342.943	176.852	1	318.763	189.93	1	342.88	250.601	1	287.631	300.841	1	296.708	340.521	1	308.34	348.38	1	325.369	334.257	1		67.8346
-7	29	473.48	52.4886	1	541.836	53.9935	1	342.167	176.936	1	317.194	190.399	1	341.052	250.123	1	281.497	299.377	1	287.629	339.087	1	294.909	347.832	1	344.885	331.83	1		68.3726
-6	30	473.973	52.3149	1	541.879	54.1135	1	341.135	176.809	1	316.644	190.633	1	341.632	250.329	1	276.191	299.301	1	280.528	340.585	1	289.251	348.66	1	360.687	331.427	1		67.9299
-5	31	473.97	52.2327	1	542.023	54.0452	1	341.041	176.996	1	315.569	191.225	1	334.058	251.279	1	271.613	298.304	1	273.713	339.021	1	280.024	347.016	1	376.782	329.285	1		68.0767
-4	32	473.742	52.479	1	542.067	54.0746	1	340.981	178.301	1	314.674	191.792	1	327.836	256.69	1	268.242	297.675	1	265.974	337.998	1	272.021	347.629	1	388.887	329.251	1		68.3434
-3	33	473.969	52.3834	1	542.189	53.9008	1	340.706	179.652	1	314.659	192.857	1	320.374	259.837	1	263.93	298.162	1	260.289	338.368	1	266.591	345.387	1	396.47	329.875	1		68.2367
-2	34	473.717	52.293	1	542.1	53.908	1	341.364	180.726	1	315.44	193.736	1	316.527	260.397	1	259.258	295.379	1	252.59	337.588	1	259.273	346.675	1	400.407	332.117	1		68.4023
-1	35	473.867	52.4678	1	541.922	54.0694	1	342.262	181.553	1	316.967	195.218	1	312.085	264.342	1	255.74	295.784	1	246.106	336.993	1	253.262	346.525	1	399.06	333.989	1		68.0738
0	36	473.769	52.4873	1	541.693	54.1759	1	343.189	182.876	1	317.631	196.651	1	310.227	262.906	1	252.699	295.929	1	238.744	337.203	1	246.632	347.79	1	392.207	334.761	1		67.9455
1	37	473.697	52.4422	1	541.499	53.8912	1	343.745	183	1	319.729	196.935	1	312.686	260.923	1	250.691	296.494	1	234.313	335.898	1	241.108	346.363	1	385.074	334.709	1		67.8181
2	38	473.291	52.4305	1	541.887	54.24	1	346.798	183.587	1	321.708	197.532	1	308.459	262.518	1	249.252	295.989	1	228.799	334.706	1	233.775	347.934	1	378.107	335.128	1		68.6191
3	39	473.231	52.5437	1	541.653	54.404	1	349.833	183.097	1	324.617	196.227	1	309.808	262.297	1	250.323	295.424	1	227.524	331.478	1	228.912	346.348	1	370.158	334.936	1		68.4471
4	40	473.489	52.7438	1	542.015	54.5932	1	351.654	182.374	1	326.413	194.997	1	313.411	262.111	1	253.212	293.276	1	231.25	328.904	1	230.153	342.14	1	362.345	336.186	1		68.5516
5	41	473.385	52.5652	1	541.774	54.1743	1	351.927	181.863	1	326.982	194.057	1	321.267	256.408	1	257.149	288.414	1	241.577	327.654	1	240.322	338.114	1	355.253	335.959	1		68.4075
6	42	473.598	52.5073	1	541.712	54.3681	1	353.001	181.067	1	328.37	193.415	1	336.698	253.727	1	263.156	286.165	1	254.052	327.371	1	253.422	338.83	0.999998	347.864	336.06	1		68.1396
7	43	473.65	52.4402	1	541.684	54.279	1	352.432	180.388	1	328.685	192.443	1	345.35	250.851	1	269.785	285.735	1	266.454	327.614	1	267.659	339.669	1	341.933	336.611	1		68.0585
8	44	473.478	52.3441	1	541.929	54.27	1	351.847	180.013	1	328.549	192.1	1	347.931	251.007	1	278.92	288.26	1	280.013	327.098	1	282.269	340.345	1	333.946	336.578	1		68.4776
9	45	473.272	52.3742	1	541.999	54.2502	1	350.826	179.796	1	327.401	192.38	1	349.866	253.357	1	288.168	290.41	1	295.404	328.839	1	298.554	341.033	1	324.191	338.183	1		68.7529
10	46	473.046	52.4702	1	541.861	54.2496	1	349.65	179.08	1	325.894	192.444	1	358.583	252.581	1	297.31	292.242	1	307.945	329.966	1	316.255	341.574	1	315.286	341.657	1		68.8382
11	47	473.198	52.3207	1	542.441	54.1091	1	347.764	178.649	1	325.643	192.739	1	365.42	251.723	1	306.733	295.827	1	323.358	331.211	1	330.843	343.939	1	313.262	338.21	1		69.2656
12	48	473.667	52.3195	1	542.101	54.2834	1	346.858	178.376	1	324.867	193.122	1	368.444	250.945	1	317.223	300.883	1	338.046	331.28	1	347.968	342.742	1	303.391	336.319	1		68.4628
13	49	473.607	52.2983	1	542.054	54.1659	1	345.296	178.559	1	323.294	193.688	1	370.183	250.017	1	327.929	303.971	1	349.532	333.525	1	360.756	343.367	1	296.264	337.091	1		68.4726
14	50	473.508	52.2998	1	542.007	54.1701	1	344.926	178.565	1	322.023	193.806	1	370.859	248.656	1	337.516	306.229	1	362.817	336.755	1	374.886	344.102	1	287.742	335.678	1		68.525
15	51	473.516	52.3115	1	541.842	54.0254	1	343.266	179.116	1	321.388	195.745	1	373.796	249.394	1	345.803	309.203	1	373.37	339.699	1	384.991	344.276	0.999999	280.943	336.212	1		68.3469
16	52	473.568	52.3313	1	541.862	53.9826	1	344.799	180.552	1	321.601	197.159	1	375.836	248.972	1	350.191	313.144	1	378.009	343.11	1	390.313	347.593	1	273.363	336.671	1		68.3132
17	53	473.412	52.4286	1	541.76	53.9578	1	344.693	182.318	1	321.818	199.244	1	374.569	249.012	1	351.745	315.774	1	378.208	344.588	1	390.424	348.791	1	266.677	336.64	1		68.3651
18	54	473.315	52.3754	1	542.052	53.9799	1	346.001	184.111	1	323.041	200.891	1	371.845	257.203	1	344.488	314.705	1	370.551	345.504	1	384.242	350.056	1	259.02	336.543	1		68.7555
19	55	473.407	52.4005	1	541.928	54.2045	1	347.44	186.633	1	325.348	201.049	1	369.9	257.75	1	338.385	313.894	1	363.251	346.054	1	375.48	349.772	1	253.708	336.574	1		68.544
20	56	473.556	52.526	1	541.448	54.327	1	349.098	186.589	1	326.608	201.277	1	369.287	258.819	1	331.463	313.773	1	356.224	345.592	1	369.678	348.748	1	249.541	337.644	1		67.9162
21	57	473.548	52.522	1	541.719	54.4805	1	350.966	186.629	1	327.896	199.766	1	369.995	258.912	1	326.809	312.395	1	349.384	345.971	1	362.906	349.606	1	243.931	335.964	1		68.1995
22	58	473.016	52.4845	1	541.603	54.3174	1	353.626	186.321	1	329.667	198.871	1	367.219	257.998	1	321.743	310.854	1	341.045	344.785	1	354.7	350.361	1	240.827	332.111	1		68.6114
23	59	473.068	52.5669	1	541.668	54.4612	1	354.089	185.818	1	330.149	197.93	1	365.652	258.213	1	315.801	309.854	1	334.899	345.244	1	349.392	350.2	1	247.086	328.284	1		68.626
24	60	473.199	52.3936	1	541.582	54.2555	1	354.299	185.87	1	330.496	197.156	1	361.324	258.856	1	309.863	309.121	1	326.908	344.117	1	340.027	350.494	1	256.171	324.547	1		68.4086
25	61	473.148	52.3097	1	541	54.2214	1	354.021	184.762	1	330.078	196.167	1	360.087	254.517	1	303.359	307.415	1	319.18	344.258	1	332.395	351.52	1	268.769	328.147	1		67.8797
26	62	473.244	52.483	1	541.367	54.4462	1	353.758	183.867	1	329.031	195.929	1	358.096	255.542	1	298.534	305.522	1	310.846	341.632	1	322.233	350.076	1	287.793	330.693	1		68.1508
27	63	473.498	52.4745	1	541.306	54.3008	1	352.975	183.665	1	328.302	195.308	1	356.918	253.953	1	294.421	303.277	1	301.42	342.637	1	312.286	349.16	1	313.22	339.346	1		67.833
28	64	473.273	52.6252	1	541.452	54.3667	1	351.882	183.065	1	327.566	195.018	1	348.18	256.322	1	287.712	302.432	1	296.891	343.17	1	307.79	350.196	1	321.306	337.721	1		68.2014
29	65	473.593	52.6123	1	541.671	54.2444	1	350.145	182.864	1	326.108	195.888	1	340.816	255.676	1	282.532	302.767	1	289.204	343.67	1	299.494	350.855	1	342.892	333.34	1		68.0975
30	66	473.445	52.4498	1	541.698	54.3056	1	349.059	183.178	1	325.252	196.482	1	340.936	259.283	1	277.856	301.612	1	281.039	343.09	1	290.694	350.496	1	360.869	334.157	1		68.2782
31	67	473.594	52.3577	1	541.365	54.1112	1	349.221	183.144	1	325.674	195.942	1	335.669	259.374	1	273.034	300.299	1	273.785	341.15	1	281.071	349.698	1	378.881	332.118	1		67.7936
32	68	473.481	52.408	1	541.285	54.3238	1	348.422	184.066	1	324.345	196.904	1	327.934	261.408	1	269.339	299.04	1	266.309	339.987	1	273.489	349.9	1	392.81	331.567	1		67.8317
33	69	473.564	52.5167	1	541.601	54.3015	1	348.476	184.503	1	324.279	197.533	1	323.778	261.131	1	265.317	299.285	1	259.62	340.719	1	268.608	349.506	1	402.353	331.771	1		68.0612
34	70	473.578	52.3324	1	541.192	54.1731	1	348.921	185.478	1	324.416	198.35	1	320.19	262.944	1	261.71	298.004	1	254.095	340.168	1	261.001	351.466	1	407.148	332.776	1		67.6388
35	71	473.315	52.2576	1	541.389	53.8286	1	349.534	186.826	1	325.969	199.202	1	321.387	261.422	1	257.433	297.61	1	246.812	339.106	1	254.926	351.197	1	403.411	335.824	1		68.0925
36	72	473.407	52.391	1	541.068	54.2153	1	351.249	188.449	1	327.43	200.425	1	316.38	262.526	1	254.571	297.311	1	240.715	339.701	1	247.819	350.446	1	397.07	336.651	1		67.685
37	73	473.162	52.4365	1	541.168	54.3457	1	353.554	188.592	1	329.214	200.306	1	316.673	260.397	1	254.1	296.956	1	235.073	338.472	1	240.805	350.857	1	389.416	337.056	1		68.0322
38	74	473.453	52.4892	1	540.791	54.4688	1	355.958	188.205	1	331.623	199.215	1	314.997	263.59	1	253.72	297.62	1	230.491	336.948	1	234.736	350.099	1	381.911	335.874	1		67.3673
39	75	472.841	52.5222	1	540.977	54.4151	1	358.245	186.789	1	333.196	197.625	1	318.916	263.197	1	255.514	296.031	1	229.851	332.733	1	231.353	347.226	1	374.999	337.094	1		68.1622
40	76	472.746	52.4874	1	541.173	54.4667	1	359.973	185.012	1	335.141	195.89	1	320.742	264.748	1	259.241	292.735	1	238.032	331.247	1	236.154	343.085	1	367.92	337.387	1		68.456
41	77	473.334	52.5211	1	541.028	54.4093	1	360.582	184.295	1	335.489	194.492	1	336.553	257.183	1	265.002	288.393	1	247.715	329.071	1	247.501	340.827	1	359.672	337.973	1		67.7201
42	78	473.509	52.6427	1	541.287	54.4592	1	360.82	182.543	1	336.706	193.726	1	349.149	255.385	1	270.131	286.431	1	262.596	328.921	1	261.708	341.892	1	352.764	338.114	1		67.8023
43	79	473.521	52.3954	1	540.643	54.3794	1	360.891	182.015	1	336.989	193.124	1	349.299	256.793	1	279.482	287.915	1	273.892	329.09	1	276.167	341.682	1	345.891	338.333	1		67.1513
44	80	473.474	52.543	1	540.505	54.3423	1	359.425	181.173	1	336.12	192.578	1	355.466	253.855	1	290.44	290.037	1	291.585	327.182	1	292.43	340.291	1	338.516	339.595	1		67.0545
45	81	473.116	52.5707	1	540.812	54.3744	1	358.078	179.892	1	333.954	193.283	1	363.258	253.294	1	301.203	291.287	1	306.692	329.147	1	312.04	340.824	1	328.439	338.985	1		67.7198
46	82	472.953	52.6615	1	540.555	54.3633	1	357.602	178.68	1	333.652	193.134	1	371.992	252.059	1	310.977	293.78	1	322.965	330.994	1	329.944	343.084	1	317.855	339.624	1		67.6242
47	83	472.973	52.4599	1	540.672	54.3256	1	356.248	178.234	1	333.523	192.504	1	378.164	250.442	1	321.083	297.125	1	338.724	331.278	1	348.969	342.609	1	315.62	338.09	1		67.7242
48	84	473.091	52.2953	1	540.653	54.1073	1	354.61	177.813	1	333.011	192.271	1	379.239	250.804	1	332.835	302.011	1	354.055	332.613	1	365.2	342.562	1	308.575	338.78	1		67.5868
49	85	473.391	52.5943	1	540.414	54.4085	1	354.144	178.287	1	333.053	192.275	1	378.617	249.472	1	343.501	304.498	1	365.813	335.543	1	376.899	342.083	1	302.004	338.329	1		67.0477
50	86	473.267	52.4659	1	540.667	54.282	1	352.98	178.533	1	332.418	192.612	1	381.908	247.437	1	352.03	307.803	1	379.111	339.104	1	390.708	344.543	1	293.669	337.765	1		67.4242
51	87	473.327	52.4708	1	540.341	54.4081	1	353.159	178.491	1	332.25	193.717	1	384.845	248.293	1	358.832	309.714	1	385.769	338.746	1	398.448	343.789	0.999999	287.117	337.894	1		67.042
52	88	473.386	52.5751	1	540.782	54.2211	1	353.389	179.91	1	332.178	195.664	1	387.197	250.871	1	362.056	311.604	1	388.225	341.857	1	399.796	347.122	0.999998	279.646	338.265	1		67.4158
53	89	473.383	52.5286	1	541.034	54.5355	1	355.072	180.827	1	333.098	196.018	1	384.131	251.304	1	358.54	312.701	1	383.436	343.942	1	396.362	348.699	1	271.649	338.39	1		67.6798
54	90	473.168	52.303	1	541.146	54.4058	1	356.181	183.59	1	334.676	198.106	1	381.029	256.81	1	351.982	312.453	1	375.717	343.238	1	388.634	347.637	1	266.323	339.784	1		68.0102
55	91	473.228	52.3979	1	541.031	54.3012	1	358.939	184.898	1	337.392	198.639	1	378.9	255.556	1	345.673	312.165	1	369.357	343.741	1	380.677	347.681	1	260.158	338.705	1		67.8292
56	92	473.166	52.4825	1	541.405	54.2931	1	361.778	184.589	1	338.586	198.268	1	378.785	256.939	1	340.304	309.703	1	362.058	343.326	1	374.376	346.407	1	253.032	337.696	1		68.2638
57	93	473.39	52.5403	1	541.408	54.3591	1	363.308	184.294	1	340.009	196.88	1	378.574	253.245	1	334.634	309.797	1	354.318	343.052	1	366.696	348.596	1	249.098	337.504	1		68.042
58	94	473.248	52.4641	1	541.294	54.498	1	364.535	184.127	1	341.519	195.731	1	376.545	254.683	1	328.571	308.324	1	347.177	342.995	1	360.02	347.9	1	251.95	332.363	1		68.0771
59	95	472.98	52.4258	1	541.516	54.1408	1	364.715	183.784	1	341.246	194.646	1	374.479	253.727	1	324.03	306.371	1	339.369	341.892	1	352.215	347.951	1	257.904	328.794	1		68.5582
60	96	473.154	52.5116	1	541.288	54.2894	1	363.818	182.447	1	340.829	193.855	1	371.69	253.931	1	318.806	304.645	1	332.674	342.574	1	345.68	348.67	1	270.125	327.359	1		68.1569
61	97	473.203	52.5558	1	540.964	54.444	1	363.386	182.384	1	338.388	193.8	1	370.525	253.245	1	313.58	303.854	1	325.12	341.243	1	336.288	348.64	1	288.955	327.883	1		67.7871
62	98	472.935	52.441	1	541.269	54.4002	1	362.183	181.689	1	337.488	192.87	1	365.527	253.535	1	308.64	302.307	1	316.053	339.814	1	326.883	347.654	1	303.152	326.729	1		68.3615
63	99	473.095	52.477	1	540.937	54.2628	1	360.809	181.327	1	335.69	193.076	1	360.56	256.903	1	302.206	301.128	1	310.159	341.072	1	320.647	347.268	1	322.304	336.709	1		67.8654
64	100	473.196	52.3268	1	540.994	54.2297	1	360.005	182.118	1	335.297	193.186	1	356.438	256.952	1	297.126	301.683	1	304.099	339.531	1	315.758	348.253	1	341.297	332.463	1		67.8249
65	101	473.232	52.3652	1	540.971	54.232	1	359.549	181.872	1	334.907	192.389	1	348.119	257.62	1	293.267	300.927	1	297.169	340.867	1	305.878	348.443	1	360.302	331.502	1		67.7653
66	102	473.087	52.3678	1	540.821	54.2753	1	359.29	182.214	1	335.466	193.42	1	348.189	261.977	1	287.293	299.166	1	288.678	340.409	1	296.398	348.929	1	378.207	329.177	1		67.7605
67	103	473.139	52.3012	1	541.028	54.4305	1	359.105	182.473	1	335.234	193.683	1	339.541	263.311	1	282.802	298.639	1	281.045	338.877	1	287.653	346.514	1	391.159	329.755	1		67.922
68	104	473.408	52.2893	1	540.951	54.2403	1	359.294	182.988	1	334.917	194.3	1	336.228	262.193	1	278.47	297.915	1	274.21	339.543	1	281.13	346.921	1	402.981	328.649	1		67.5709
69	105	473.08	52.3563	1	541.451	54.3887	1	359.042	183.309	1	334.247	195.08	1	333.201	262.053	1	274.226	297.436	1	266.071	338.487	1	274.049	347.727	1	410.707	329.428	1		68.4011
70	106	473.141	52.3114	1	540.713	54.2874	1	360.433	184.056	1	334.948	196.014	1	330.525	262.517	1	270.692	297.435	1	260.311	338.575	1	267.128	346.683	1	412.24	333.22	1		67.6003
71	107	473.208	52.3613	1	541.085	54.4823	1	361.182	185.342	1	336.619	197.872	1	327.291	261.142	1	265.218	296.462	1	253.826	337.038	1	260.144	348.158	1	406.379	334.275	1		67.9102
72	108	473.207	52.3585	1	540.729	54.4304	1	362.589	185.248	1	338.347	199.124	1	325.274	262.41	1	263.361	295.901	1	246.969	337.106	1	253.946	348.718	1	398.839	335.304	1		67.554
73	109	473.15	52.2989	1	541.329	54.432	1	364.998	185.127	1	339.692	199.027	1	324.015	262.604	1	263.752	296.218	1	242.607	334.937	1	248.435	348.583	1	393.342	336.302	1		68.2122
74	110	473.056	52.313	1	541.266	54.3419	1	366.481	184.843	1	341.217	197.911	1	322.83	264.779	1	264.989	295.725	1	240.454	331.763	1	242.832	346.56	1	385.119	335.454	1		68.2401
75	111	473.385	52.3477	1	541.216	54.134	1	366.8	184.791	1	341.064	197.749	1	328.923	264.579	1	265.842	293.876	1	243.828	328.878	1	242.913	343.133	1	378.239	335.821	1		67.8547
76	112	473.174	52.2528	1	541.273	54.1977	1	366.696	184.7	1	341.088	197.396	1	344.307	258.163	0.999999	270.079	289.281	1	254.442	328.434	1	249.681	340.042	1	371.681	336.026	1		68.1262
77	113	473.195	52.4115	1	541.005	54.4604	1	366.244	184.074	1	341.279	196.171	1	354.225	256.371	1	277.071	286.917	1	264.172	328.97	1	262.112	342.168	1	364.582	337.055	1		67.8412
78	114	473.128	52.3169	1	540.773	54.4026	1	366.355	182.586	1	340.759	196.058	1	357.12	256.158	1	284.741	288.259	1	278.946	327.1	1	277.094	338.326	1	357.053	337.48	1		67.6772
79	115	473.364	52.2184	1	540.976	54.0831	1	365.384	182.166	1	340.33	194.831	1	360.281	255.674	1	294.216	288.699	1	296.125	328.028	1	298.154	340.054	1	349.308	337.101	1		67.6371
80	116	473.311	52.2612	1	540.926	54.3055	1	363.096	181.219	1	339.34	194.325	1	368.819	254.176	1	303.892	290.462	1	311.777	327.947	1	314.615	340.518	1	339.695	338.249	1		67.6459
81	117	473.458	52.3634	1	540.802	54.2779	1	361.495	180.531	1	337.794	194.935	1	376.328	252.409	1	312.017	291.495	1	324.485	329.327	1	330.155	340.676	1	323.209	339.133	1		67.3714
82	118	473.126	52.521	1	540.804	54.1431	1	361.109	179.466	1	337.621	194.621	1	382.321	250.628	1	322.159	294.488	1	339	329.796	1	344.454	340.749	1	327.275	337.585	1		67.6966
83	119	473.086	52.4119	1	540.66	54.179	1	359.221	178.785	1	336.73	193.66	1	384.07	249.384	1	331.699	299.06	1	352.671	330.352	1	361.777	341.75	1	319.739	336.356	1		67.5968
84	120	472.865	52.2708	1	540.529	54.105	1	359.139	178.3	1	336.218	193.792	1	383.034	250.883	1	341.716	303.243	1	364.754	333.041	1	376.036	341.548	1	313.402	336.641	1		67.6892
85	121	472.895	52.1792	1	540.438	54.0455	1	358.34	176.942	1	335.844	192.624	1	387.444	249.66	1	350.856	305.871	1	376.892	335.681	1	388.129	342.747	1	303.894	335.539	1		67.5681
86	122	472.93	52.262	1	540.264	54.1795	1	357.249	177.412	1	334.796	194.07	1	388.62	249.307	1	358.476	308.598	1	385.621	337.149	1	398.108	342.911	1	297.694	336.555	1		67.3615
87	123	472.974	52.4135	1	540.241	54.1924	1	358.136	178.681	1	335.861	195.011	1	390.371	249.957	1	363.708	310.049	1	389.586	341.039	1	402.104	346.132	1	291.261	337.549	1		67.2911
88	124	472.805	52.3523	1	540.547	54.2141	1	358.223	180.603	1	337.219	195.801	1	390.31	250.245	1	363.156	312.47	1	387.804	342.442	1	400.216	347.346	1	282.992	336.616	1		67.767
89	125	473.166	52.466	1	540.453	54.5735	1	360.458	182.221	1	338.158	197.816	1	388.536	253.079	1	355.27	312.013	1	378.494	343.049	1	389.874	347.107	1	274.839	337.501	1		67.3203
90	126	472.852	52.4411	1	540.771	54.1809	1	363.459	184.59	1	341.311	198.461	1	384.752	255.615	1	349.251	311.158	1	372.59	342.422	1	384.002	347.066	1	269.641	336.367	1		67.9413
91	127	473.036	52.3027	1	540.959	54.076	1	365.938	184.474	1	343.399	198.218	1	383.016	255.239	1	343.772	310.348	1	365.002	343.269	1	376.938	347.198	1	262.049	336.668	1		67.9461
92	128	472.818	52.3742	1	540.811	54.0922	1	366.368	184.479	1	343.87	197.639	1	382.122	256.167	1	337.005	308.435	1	357.467	341.608	1	368.893	345.962	1	258.554	335.31	1		68.0149
93	129	472.857	52.4209	1	540.379	54.2505	1	368.218	184.707	1	344.499	196.789	1	381.889	255.096	1	331.772	307.891	1	350.841	342.52	1	363.787	347.676	1	256.548	331.447	1		67.5466
94	130	473.106	52.2677	1	540.719	54.0558	1	368.025	184.615	1	344.42	196.311	1	377.974	254.097	1	326.941	305.787	1	343.996	342.062	1	356.251	347.147	1	260.734	329.059	1		67.6369
95	131	473.238	52.2649	1	540.733	54.0765	1	366.971	183.191	1	343.532	195.303	1	375.242	254.657	1	321.206	304.317	1	335.424	341.852	1	347.709	348.599	1	270.295	327.192	1		67.5189
96	132	473.401	52.3512	1	540.898	54.1699	1	365.289	183.161	1	342.476	195.279	1	373.081	255.249	1	315.497	303.694	1	328.469	340.667	1	339.466	348.142	1	285.836	326.502	1		67.5213
97	133	472.697	52.4361	1	540.782	54.1453	1	364.03	182.99	1	340.512	195.378	1	369.504	252.984	1	310.371	302.829	1	318.11	338.9	1	327.398	346.838	1	302.323	328.51	1		68.1065
98	134	473.003	52.5587	1	540.449	54.3774	1	362.616	182.51	1	337.823	195.087	1	367.63	253.454	1	304.993	302.251	1	312.492	340.427	1	322.59	346.967	1	323.254	337.794	1		67.4704
99	135	473.171	52.345	1	540.866	54.1658	1	361.1	182.491	1	336.04	195.258	1	360.074	256.482	1	299.504	299.976	1	305.668	337.73	1	317.636	347.22	1	334.605	334.793	1		67.7193
100	136	473.178	52.5591	1	540.574	54.3085	1	360.242	182.466	1	335.406	195.047	1	354.612	255.245	1	294.339	299.796	1	298.755	339.563	1	307.665	348.078	1	354.738	331.042	1		67.4192
101	137	473.2	52.5096	1	540.635	54.3184	1	359.661	182.556	1	334.723	194.594	1	350.409	259.032	1	289.185	298.535	1	291.646	338.863	1	299.317	346.623	1	370.702	331.285	1		67.4598
102	138	472.906	52.5532	1	540.473	54.2079	1	359.82	182.58	1	334.631	194.74	1	346.569	263.153	1	285.802	298.227	1	284.243	338.388	1	289.907	347.157	1	384.993	329.822	1		67.5872
103	139	472.871	52.4735	1	540.543	54.3968	1	359.974	183.235	1	334.654	194.464	1	336.255	265.812	1	280.25	298.176	1	276.907	337.72	1	282.095	345.191	1	395.824	330.221	1		67.6985
104	140	473.277	52.5181	1	540.86	54.4388	1	360.408	183.375	1	334.967	195.273	1	334.754	264.785	1	275.942	297.375	1	268.84	337.248	1	275.414	346.467	1	404.193	329.83	1		67.6108
105	141	472.903	52.5083	1	540.559	54.267	1	361.047	184.612	1	335.731	196.02	1	335.629	258.681	1	272.21	296.361	1	263.336	337.93	1	269.744	346.572	1	408.522	332.843	1		67.6785
106	142	473.084	52.3647	1	540.648	54.289	1	361.876	185.32	1	336.527	197.246	1	330.869	258.275	1	269.605	296.455	1	256.664	337.194	1	262.18	347.055	1	404.18	335.974	1		67.5907
107	143	473.306	52.4054	1	540.466	54.0859	1	363.063	185.35	1	338.651	198.323	1	326.155	259.95	1	266.679	297.685	1	250.589	337.007	1	256.783	347.048	1	396.868	335.88	1		67.1817
108	144	473.048	52.5094	1	540.775	54.2439	1	364.142	184.053	1	339.743	197.291	1	325.408	261.113	1	265.35	295.767	1	245.277	335.16	1	250.272	347.682	1	390.264	336.583	1		67.7495
109	145	472.915	52.5205	1	540.675	54.1414	1	366.145	184.024	1	340.92	196.912	1	326.325	260.918	1	266.035	295.732	1	243.227	333.026	1	245.822	345.949	1	383.275	336.995	1		67.7795
110	146	473.015	52.5216	1	540.547	54.179	1	367.183	184.031	1	341.736	196.987	1	326.924	262.712	1	267.006	293.299	1	244.337	329.239	1	244.53	343.174	1	375.298	338.051	1		67.5523
111	147	473.07	52.5173	1	540.744	54.3582	1	367.082	183.149	1	341.025	196.06	1	339.926	260.632	1	270.105	289.417	1	252.103	326.392	1	251.377	338.906	1	368.307	337.907	1		67.699
112	148	472.981	52.4808	1	540.886	54.2839	1	367.12	182.765	1	340.57	195.041	1	355.727	255.541	1	275.729	286.415	1	262.226	327.225	1	261.461	340.695	1	362.209	338.413	1		67.929
113	149	473.173	52.2897	1	540.757	54.0516	1	366.501	181.96	1	340.499	193.963	1	354.72	257.374	1	282.82	286.673	1	275.891	326.353	1	275.133	338.304	1	354.686	337.969	1		67.607
114	150	472.878	52.2164	1	540.429	54.0843	1	365.104	180.932	1	340.326	193.254	1	357.779	256.235	1	290.303	287.588	1	288.631	326.35	1	290.426	338.466	1	347.581	338.041	1		67.5759
115	151	472.872	52.2132	1	540.382	54.082	1	363.056	180.594	1	338.217	192.696	1	364.085	255.648	1	299.367	289.336	1	304.896	326.12	1	307.169	340.116	1	338.652	339.132	1		67.5355
116	152	473.025	52.3824	1	540.632	54.1763	1	360.781	180.355	1	338.203	193.095	1	370.733	253.297	1	307.1	291.347	1	317.085	329.212	1	322.997	340.676	1	329.449	341.308	1		67.6308
117	153	473.086	52.3131	1	540.668	54.06	1	360.363	178.937	1	337.223	193.365	1	378.587	250.202	1	316.429	293.614	1	331.824	329.372	1	338.696	340.428	1	321.594	337.638	1		67.6051
118	154	472.808	52.2716	1	541	54.0607	1	359.766	178.761	1	336.939	192.749	1	382.18	247.415	1	325.32	297.626	1	345.512	330.441	1	356.524	341.973	1	316.59	337.276	1		68.216
119	155	473.139	52.3853	1	540.525	54.3145	1	358.835	178.148	1	336.799	192.586	1	382.966	249.892	1	337.684	301.316	1	359.07	332.357	1	370.357	341.408	1	309.936	338.327	1		67.4131
120	156	473.117	52.514	1	540.391	54.2432	1	357.005	177.443	1	335.578	192.572	1	384.919	249.742	1	345.872	304.874	1	371.001	333.035	1	382.164	340.95	1	301.571	338.489	1		67.2958
121	157	473.051	52.3441	1	540.636	54.2464	1	357.105	178.113	1	334.967	193.154	1	386.304	249.169	1	354.962	306.643	1	381.745	338.112	1	393.016	342.706	1	295.083	337.97	1		67.6115
122	158	473.232	52.3582	1	540.92	54.14	1	357.511	178.721	1	335.152	193.851	1	388.058	249.956	1	361.43	308.567	1	389.21	338.755	1	401.224	343.054	0.999995	287.171	338.6	1		67.7116
123	159	473.113	52.5786	1	540.477	54.5662	1	357.727	180.047	1	336.116	195.296	1	390.909	250.137	1	365.214	311.004	1	391.825	341.909	1	404.963	346.842	1	280.006	337.829	1		67.3934
124	160	473.156	52.4036	1	540.633	54.2379	1	359.076	181.499	1	337.319	196.758	1	388.974	253.263	1	362.797	312.377	1	387.695	341.8	1	398.359	346.822	1	272.688	338.386	1		67.5022
125	161	472.892	52.429	1	540.715	54.3468	1	361.526	183.973	1	338.703	198.41	1	386.189	257.606	1	356.664	311.831	1	378.813	342.575	1	390.613	347.038	1	266.15	337.779	1		67.8497
126	162	472.919	52.4727	1	540.506	54.3371	1	363.562	184.892	1	340.753	199.219	1	384.77	257.706	1	350.126	310.624	1	371.939	342.107	1	384.645	347.047	1	260.047	338.554	1		67.6126
127	163	472.788	52.4803	1	541.175	54.2128	1	365.777	184.925	1	342.343	198.471	1	382.084	256.942	1	344.793	309.557	1	365.358	342.616	1	377.538	346.679	1	254.222	336.528	1		68.4094
128	164	472.633	52.4557	1	540.832	54.2258	1	366.751	185.059	1	343.849	197.527	1	381.64	256.24	1	338.793	308.601	1	358.569	341.944	1	370.846	345.987	1	249.558	336.054	1		68.2225
129	165	472.969	52.4726	1	541.269	54.3281	1	366.21	185.199	1	343.085	196.82	1	380.257	255.368	1	332.823	307.681	1	351.142	342.758	1	363.659	346.734	1	252.292	332.334	1		68.3261
130	166	472.833	52.4276	1	540.558	54.2963	1	365.754	183.541	1	341.465	195.457	1	377.38	256.002	1	327.162	305.669	1	343.794	341.472	1	356.461	346.713	1	260.215	328.027	1		67.7504
131	167	473.076	52.4992	1	540.656	54.5208	1	364.151	182.478	1	341.042	194.417	1	373.345	254.731	1	321.786	304.126	1	335.486	340.632	1	346.735	346.283	1	270.148	326.807	1		67.6105
132	168	473.183	52.5204	1	540.6	54.4473	1	363.468	181.917	1	339.954	193.932	1	371.117	252.417	1	316.218	302.702	1	328.174	339.831	1	339.314	347.165	1	286.261	326.145	1		67.4447
133	169	472.979	52.515	1	540.795	54.5668	1	361.409	181.545	1	336.908	193.512	1	369.293	251.757	1	310.815	302.228	1	318.428	337.248	1	327.27	346.425	1	301.794	326.627	1		67.8466
134	170	473.11	52.5063	1	540.662	54.4115	1	359.926	180.815	1	335.181	192.996	1	364.456	251.858	1	304.547	302.043	1	311.41	339.124	1	319.529	346.423	0.999999	326.741	338.064	1		67.5797
135	171	473.288	52.4969	1	540.406	54.3275	1	358.342	180.449	1	333.866	192.816	1	358.77	252.458	1	298.461	299.491	1	306.457	338.797	1	315.887	346.151	1	331.07	335.096	1		67.143
136	172	473.115	52.3276	1	540.694	54.2597	1	357.489	180.227	1	332.836	192.714	1	354.794	251.14	1	295.147	299.122	1	299.326	338.212	1	307.741	347.183	1	353.097	330.434	1		67.6062
137	173	473.052	52.3908	1	540.503	54.3681	1	357.194	180.624	1	331.965	192.825	1	352.078	252.389	1	289.104	298.486	1	293.024	338.382	1	300.484	346.774	1	368.884	329.213	1		67.4804
138	174	473.337	52.372	1	540.922	54.3321	1	356.865	181.452	1	331.05	193.523	1	345.265	258.536	1	285.131	297.319	1	284.593	338.468	1	290.633	347.345	1	383.445	328.403	1		67.614
139	175	473.248	52.3452	1	541.111	54.3024	1	356.511	181.214	1	331.264	194.099	1	335.035	263.597	1	280.502	297.028	1	278.482	336.425	1	282.485	343.717	1	393.598	328.728	1		67.8908
140	176	472.929	52.4622	1	540.892	54.4605	1	356.013	182.381	1	331.505	194.548	1	332.498	261.964	1	275.967	296.589	1	270.388	336.764	1	276.449	345.953	1	401.689	328.905	1		67.9926
141	177	473.299	52.2506	1	540.75	54.0496	1	356.365	183.416	1	332.074	194.935	1	331.741	260.516	1	270.44	296.441	1	263.788	336.682	1	270.337	345.853	1	405.736	331.771	1		67.4752
142	178	473.321	52.3815	1	541.058	54.093	1	357.555	183.352	1	333.109	195.793	1	329.849	259.14	1	268.121	295.552	1	257.612	335.836	1	263.469	345.86	1	403.034	334.058	1		67.7582
143	179	473.38	52.3039	1	541.18	54.2143	1	358.047	184.951	1	334.605	196.953	1	326.544	262.45	1	266.232	295.877	1	251.663	335.826	1	257.993	345.795	1	395.568	335.572	1		67.8266
144	180	472.682	52.5225	1	540.645	54.4202	1	360.957	184.082	1	336.325	197.378	1	323.551	261.919	1	264.407	295.524	1	244.769	335.306	1	250.382	347.148	1	388.792	335.422	1		67.9894
145	181	473.03	52.3881	1	540.801	54.1417	1	362.797	184.979	1	337.213	196.886	1	324.31	260.705	1	263.558	295.331	1	241.576	333.306	1	243.648	345.38	1	380.869	335.208	1		67.7937
146	182	473.016	52.384	1	540.563	54.2569	1	362.907	183.727	1	337.728	196.93	1	325.486	262.031	1	265.037	294.418	1	240.787	330.167	1	241.101	343.373	1	374.414	335.569	1		67.5726
147	183	473.04	52.3743	1	540.846	54.0969	1	363.113	184.441	1	337.591	196.583	1	331.317	259.551	1	266.264	289.861	1	245.936	328.44	1	244.791	340.561	1	367.615	336.6	1		67.8281
148	184	472.627	52.3363	1	540.783	54.3291	1	363.403	183.969	1	338.255	196.215	1	342.793	257.923	1	270.045	286.644	1	259.1	326.304	1	255.053	336.773	1	360.367	336.684	1		68.1848
149	185	472.545	52.2601	1	540.289	54.2098	1	362.234	183.205	1	337.295	195.218	1	353.718	255.14	1	276.756	286.471	1	269.084	326.713	1	267.45	337.556	1	353.287	336.072	1		67.7723
150	186	473.14	52.2677	1	540.567	54.089	1	360.22	181.808	1	336.101	193.935	1	354.131	256.32	1	285.011	286.977	1	281.945	326.141	1	283.038	337.631	1	345.73	336.851	1		67.4516
151	187	472.812	52.2986	1	540.481	54.0461	1	359.419	181.338	1	334.762	193.892	1	358.638	253.722	1	295.22	288.543	1	299.405	326.102	1	300.388	338.361	1	337.483	336.554	1		67.6922
152	188	472.961	52.3119	1	540.26	54.2464	1	357.762	179.936	1	334.016	193.562	1	365.982	252.998	1	303.074	290.662	1	311.449	328.634	1	318.064	339.376	1	327.548	338.604	1		67.3268
153	189	472.955	52.418	1	540.385	54.4232	1	356.858	179.448	1	333.989	193.998	1	376.458	250.274	1	311.947	292.898	1	327.038	328.466	1	332.965	339.125	1	318.54	335.217	1		67.4597
154	190	473.305	52.2806	1	540.597	54.0629	1	355.486	178.971	1	333.199	194.137	1	376.919	248.804	1	321.537	296.784	1	341.372	329.122	1	351.166	340.128	1	315.01	335.231	1		67.3156
155	191	472.885	52.309	1	540.794	54.0812	1	354.896	178.546	1	332.742	193.183	1	379.323	251.027	1	332.36	300.716	1	355.173	330.04	1	364.552	339.936	1	307.332	336.133	1		67.9329
156	192	473.124	52.394	1	540.617	54.1022	1	353.683	177.405	1	331.942	193.323	1	378.948	250.68	1	340.976	304.55	1	365.982	333.719	1	377.604	340.55	1	299.474	336.778	1		67.5148
157	193	473.222	52.4022	1	540.62	53.941	1	353.836	176.75	1	331.698	193.744	1	380.167	249.052	1	350.218	306.059	1	378.43	336.051	1	390.476	341.891	1	292.585	336.39	1		67.4154
158	194	473.217	52.4439	1	541.06	54.1246	1	353.094	177.192	1	330.747	194.584	1	383.383	250.261	1	356.209	308.474	1	384.235	338.653	1	396.519	341.284	1	285.671	335.655	1		67.8631
159	195	473.167	52.4314	1	540.488	54.226	1	354.057	178.019	1	331.334	195.481	1	383.468	248.601	1	358.739	310.675	1	386.24	341.767	1	397.758	346.062	1	279.605	337.456	1		67.3452
160	196	473.419	52.3736	1	540.838	54.175	1	354.605	180.141	1	331.728	196.525	1	382.412	252.919	1	355.704	312.371	1	379.408	342.394	1	391.361	346.279	1	274.277	336.954	1		67.4423
161	197	473.303	52.3569	1	540.953	54.0511	1	356.523	182.167	1	333.477	197.717	1	380.58	254.287	1	349.529	312.196	1	373.799	342.248	1	385.913	346.111	1	266.061	335.739	1		67.6719
162	198	473.221	52.3313	1	540.948	54.0734	1	358.635	183.579	1	335.765	197.856	1	378.311	254.771	1	343.418	310.127	1	366.251	342.733	1	379.104	346.489	1	260.429	335.741	1		67.7492
163	199	472.659	52.3631	1	540.896	54.2845	1	360.278	183.678	1	336.326	198.04	1	375.053	255.622	1	337.094	308.724	1	358.117	341.683	1	369.988	345.912	1	254.766	336.804	1		68.2647
164	200	473.075	52.378	1	541.334	54.1601	1	360.591	183.991	1	336.894	197.824	1	373.7	254.276	1	331.609	308.289	1	351.397	341.701	1	362.906	346.182	1	249.734	333.264	1		68.2826
165	201	473.305	52.3109	1	541.223	54.1943	1	361.441	183.417	1	336.102	196.262	1	372.806	255.268	1	326.311	305.896	1	344.523	341.581	1	357.974	346.936	1	253.658	331.544	1		67.9435
166	202	473.12	52.4885	1	540.747	54.3072	1	360.277	182.94	1	336.518	194.517	1	370.414	253.176	1	321.361	305.176	1	337.269	341.075	1	349.747	346.38	1	259.178	327.583	1		67.6513
167	203	473.283	52.2955	1	540.633	54.3788	1	358.77	181.188	1	335.05	194.089	1	368.934	251.785	1	315.274	303.85	1	329.699	340.683	1	341.478	346.629	1	270.77	327.857	1		67.3825
168	204	472.998	52.1235	1	540.535	54.0647	1	357.877	179.755	1	333.955	193.292	1	365.184	251.871	1	309.871	303.274	1	322.542	339.634	1	332.528	347.975	1	288.635	327.967	1		67.5646
169	205	473.203	52.413	1	540.763	54.4044	1	356.76	178.658	1	332.668	192.963	1	362.557	251.767	1	304.652	301.857	1	312.118	339.126	1	321.523	343.793	1	306.19	325.975	1		67.5896
170	206	473.231	52.485	1	540.891	54.3742	1	355.013	178.749	1	331.303	192.78	1	359.803	250.417	1	299.167	301.192	1	306.92	339.627	1	315.507	346.58	1	323.736	340.076	1		67.687
171	207	472.997	52.4093	1	540.474	54.1798	1	353.625	179.296	1	330.712	193.366	1	354.818	251.802	1	293.939	299.33	1	300.13	338.08	1	312.299	346.876	1	340.787	332.179	1		67.5006
172	208	473.493	52.5079	1	540.748	54.599	1	352.565	178.868	1	329.057	194.006	1	349.729	250.904	1	287.047	298.394	1	294.109	338.504	1	302.183	346.738	1	359.391	332.244	1		67.2873
173	209	473.6	52.4118	1	540.589	54.3843	1	351.812	179.207	1	328.277	194.367	1	343.961	255.488	1	284.103	297.813	1	285.978	337.576	1	290.842	346.706	1	378.149	330.531	1		67.0187
174	210	473.031	52.0201	1	540.085	54.0169	1	351.724	181.12	1	328.405	194.755	1	333.763	259.013	1	279.195	297.863	1	278.472	337.117	1	285.92	344.248	1	391.282	330.18	1		67.0843
175	211	473.267	52.2988	1	540.12	54.403	1	351.922	182.124	1	328.06	195.618	1	333.447	259.976	1	274.863	297.29	1	271.345	336.173	1	277.925	345.471	1	402.272	329.254	1		66.8862
176	212	472.986	52.2212	1	540.28	54.1453	1	352.083	182.346	1	328.063	196.211	1	330.462	258.618	1	270.357	297.056	1	265.151	337.261	1	272.791	345.741	1	408.47	330.221	1		67.3217
177	213	472.827	52.0861	1	540.531	54.1117	1	352.117	183.391	1	329.146	197.544	1	327.742	258.416	1	266.59	296.542	1	258.186	335.987	1	266.39	345.078	1	408.693	333.705	1		67.7343
178	214	473.159	52.1514	1	540.696	54.2217	1	354.296	184.27	1	329.464	198.687	1	326.696	259.053	1	263.208	296.726	1	252.191	336.696	1	258.647	346.026	1	401.773	334.696	1		67.5687
179	215	473.153	52.3066	1	540.656	54.3703	1	356.102	184.872	1	331.313	198.964	1	324.089	261.789	1	261.406	295.897	1	245.858	335.36	1	252.717	347.54	1	395.588	334.928	1		67.5347
180	216	472.792	52.3419	1	540.408	54.3297	1	357.892	184.796	1	331.918	197.524	1	321.949	263.656	1	260.63	296.273	1	240.642	335.044	1	246.19	346.905	1	388.702	335.08	1		67.6457
181	217	472.83	52.3339	1	540.453	54.5715	1	359.205	185.275	1	333.445	197.014	1	322.561	262.775	1	260.782	295.724	1	237.993	333.376	1	239.578	345.971	1	379.734	335.516	1		67.6602
182	218	472.843	52.3964	1	540.66	54.4816	1	359.384	183.977	1	333.822	196.712	1	319.704	264.263	1	261.971	292.642	1	241.38	329.759	1	239.099	341.876	0.999995	373.245	335.765	1		67.8492
183	219	472.991	52.48	1	540.847	54.3876	1	359.554	183.604	1	333.763	195.835	1	332.079	258.642	1	265.151	288.124	1	248.354	328.313	1	244.478	339.64	0.999998	365.14	336.1	1		67.8822
184	220	472.99	52.2788	1	540.589	54.2564	1	358.377	182.648	1	333.564	195.28	1	345.602	256.583	1	268.853	286.315	1	261.088	324.594	1	256.244	334.858	1	357.391	336.903	1		67.6287
185	221	473.146	52.2729	1	540.599	54.2832	1	357.728	181.418	1	334.033	194.258	1	351.235	253.467	1	275.875	285.574	1	269.328	325.524	1	268.524	335.999	1	351.189	335.377	1		67.4831
186	222	473.052	52.2228	1	540.654	54.1836	1	357.865	180.692	1	333.345	193.29	1	352.819	254.066	1	284.93	287.493	1	283.952	325.004	1	284.342	336.82	1	345.225	336.099	1		67.6302
187	223	473.017	52.2941	1	540.599	54.2394	1	354.804	179.645	1	331.844	193.272	1	358.572	252.564	1	293.675	288.721	1	299.186	326.969	1	300.269	338.857	1	335.594	336.679	1		67.6101
188	224	473.285	52.4945	1	540.73	54.4015	1	354.251	179.127	1	331.421	194.334	1	365.214	252.095	1	302.955	290.632	1	310.773	329.8	1	318.405	340.682	1	325.185	338.087	1		67.4718
189	225	473.106	52.1768	1	540.754	54.2113	1	353.021	179.538	1	330.376	194.119	1	371.594	250.993	1	310.69	293.389	1	327.404	328.925	1	333.108	339.235	1	318.343	335.776	1		67.6788
190	226	472.869	52.1897	1	540.839	53.948	1	352.596	178.657	1	330.037	194.364	1	372.827	249.652	1	319.807	297.923	1	340.908	329.123	1	353.186	339.429	1	314.454	335.694	1		67.9925
191	227	473.138	52.1182	1	540.761	53.9722	1	350.302	177.538	1	329.014	193.437	1	376.732	249.468	1	330.728	301.586	1	354.244	330.487	1	365.039	340.514	1	306.815	336.28	1		67.6486
192	228	472.891	52.2756	1	540.64	54.1281	1	348.707	176.664	1	327.549	193.2	1	375.416	249.811	1	340.037	305.044	1	365.327	333.917	1	377.475	340.696	1	300.217	336.684	1		67.7744
193	229	472.976	52.2812	1	540.637	54.229	1	348.493	176.481	1	326.004	193.265	1	376.275	246.37	1	347.776	307.231	1	375.926	336.217	1	385.516	341.269	1	290.454	335.151	1		67.6891
194	230	473.183	52.4557	1	540.524	54.0826	1	348.777	177.045	1	325.614	194.315	1	378.207	248.896	1	352.14	309.125	1	378.406	339.449	1	390.923	344.758	1	284.621	335.617	1		67.3602
195	231	473.289	52.425	1	540.18	54.3412	1	348.139	177.179	1	325.88	196.116	1	378.984	247.538	1	352.937	312.306	1	378.527	342.775	1	391.285	346.173	1	276.957	335.721	1		66.9186
196	232	473.385	52.4334	1	540.581	54.2609	1	349.253	179.767	1	327.435	197.437	1	373.256	251.33	1	346.588	311.975	1	371.651	342.375	1	383.843	347.454	1	271.385	335.802	1		67.2213
197	233	473.382	52.3784	1	540.643	54.3613	1	350.332	181.733	1	329.22	197.817	1	371.945	254.004	1	340.673	310.956	1	364.369	343.771	1	376.588	346.504	1	264.764	334.685	1		67.2896
198	234	473.245	52.4536	1	540.961	54.2354	1	352.659	182.983	1	328.871	198.64	1	370.263	256.707	1	334.24	310.034	1	357.148	342.883	1	369.274	346.428	1	258.252	336.016	1		67.74
199	235	473.199	52.3581	1	541.12	54.406	1	353.381	183.197	1	330.314	197.342	1	368.537	258.043	1	328.74	309.506	1	350.396	342.947	1	362.567	346.902	1	252.062	334.996	1		67.952
200	236	473.66	52.495	1	541.178	54.5774	1	353.856	182.766	1	330.54	196.719	1	366.288	255.866	1	323.427	308.26	1	342.691	342.595	1	354.878	347.442	1	249.297	333.658	1		67.5501
201	237	473.257	52.3431	1	541.124	54.4068	1	353.065	182.113	1	329.228	194.867	1	365.275	254.367	1	317.561	307.135	1	334.775	341.754	1	347.478	346.892	1	250.38	329.2	1		67.8984
202	238	473.12	52.2927	1	541.109	54.4282	1	352.554	181.62	1	328.853	193.988	1	362.461	254.012	1	311.724	306.091	1	328.464	341.852	1	342.083	347.092	1	256.24	325.912	1		68.0224
203	239	473.086	52.435	1	540.727	54.322	1	351.387	180.232	1	327.971	192.683	1	359.326	252.126	1	305.238	305.614	1	319.915	340.836	1	330.408	347.633	1	268.614	327.483	1		67.6674
204	240	473.138	52.4263	1	540.32	54.1743	1	349.238	179.293	1	325.169	192.96	1	355.702	251.846	1	300.573	303.887	1	312.082	339.219	1	320.96	346.509	1	286.543	327.687	1		67.2038
205	241	472.904	52.364	1	540.696	54.2224	1	347.527	177.758	1	323.858	192.377	1	353.259	250.139	1	294.439	302.578	1	304.276	338.695	1	315.139	346.927	1	303.282	329.351	1		67.8173
206	242	473.125	52.3199	1	540.921	54.2082	1	345.342	178.559	1	320.996	192.075	1	346.685	250.822	1	288.789	301.761	1	297.924	340.571	1	307.227	347.27	1	315.116	339.109	1		67.8229
207	243	473.519	52.4668	1	541.124	54.2985	1	343.451	178.346	1	318.783	191.851	1	341.714	251.695	1	282.675	300.405	1	291.586	340.004	1	302.157	348.059	1	337.257	332.376	1		67.6292
208	244	473.465	52.5176	1	541.102	54.1787	1	342.735	178.315	1	318.103	192.547	1	342.621	251.538	1	277.257	299.201	1	282.837	340.721	1	291.983	347.95	1	353.046	331.992	1		67.6572
209	245	473.54	52.6705	1	541.358	54.3861	1	341.996	178.331	1	316.186	192.936	1	334.717	256.039	1	272.807	299.326	1	276.976	340.457	1	285.52	348.29	1	373.172	330.626	1		67.8399
210	246	473.573	52.5448	1	541.622	54.1012	1	341.113	179.142	1	315.455	194.053	1	330.216	255.306	1	269.133	298.855	1	268.371	339.332	1	277.069	348.375	1	384.434	329.929	1		68.0667
211	247	473.461	52.5122	1	541.263	54.169	1	340.365	180.353	1	314.631	195.011	1	328.188	255.562	1	265.023	298.607	1	262.052	338.155	1	269.362	345.883	1	393.206	328.795	1		67.8222
212	248	473.419	52.7382	1	541.121	54.325	1	339.542	180.883	1	314.731	195.942	1	321.289	257.753	1	260.436	297.08	1	255.041	337.798	1	262.08	347.137	1	398.399	330.433	1		67.7204
213	249	473.253	52.43	1	541.513	54.4135	1	340.051	182.281	1	315.799	196.903	1	317.634	260.091	1	256.569	297.346	1	247.998	336.659	1	255.676	346.556	1	397.225	333.204	1		68.289
214	250	473.43	52.5035	1	541.506	54.2189	1	341.209	182.788	1	316.804	198.783	1	313.872	262.386	1	254.009	296.905	1	242.177	336.746	1	248.853	347.916	1	390.804	333.597	1		68.0977
215	251	473.486	52.6605	1	541.7	54.4606	1	343.834	183.382	1	318.133	199.001	1	311.771	262.614	1	251.299	296.176	1	235.737	335.389	1	242.704	347.244	1	383.14	334.058	1		68.2378
216	252	473.467	52.5467	1	540.973	54.37	1	345.114	183.36	1	319.252	197.468	1	309.466	262.165	1	249.844	295.426	1	230.744	335.125	1	236.749	347.559	1	376.411	333.595	1		67.5302
217	253	473.285	52.4625	1	541.251	54.4266	1	346.506	182.794	1	320.863	195.989	1	309.493	262.081	1	249.734	294.831	1	227.204	332.445	1	230.878	346.132	1	369.318	334.092	1		67.9947
218	254	473.346	52.3634	1	541.007	54.2752	1	348.448	181.242	1	322.725	195.054	1	310.183	261.892	1	251.109	292.689	1	228.432	329.296	1	228.328	342.985	1	360.939	334.503	1		67.688
219	255	472.932	52.4079	1	540.876	54.1974	1	348.283	181.773	1	323.521	194.716	1	313.236	262.044	1	253.49	288.718	1	236.163	327.175	1	235.39	338.723	1	354.688	333.975	1		67.967
220	256	473.1	52.3958	1	540.657	54.1623	1	348.98	180.318	1	324.75	193.73	1	332.911	251.231	1	257.564	286.039	1	244.163	327.618	1	243.118	340.468	1	345.663	334.018	1		67.5807
221	257	472.962	52.2589	1	540.604	54.2374	1	349.619	180.037	1	323.481	191.777	1	340.267	252.124	1	262.492	285.704	1	254.718	326.343	1	255.391	339.067	1	340.412	335.252	1		67.6715
222	258	472.97	52.2486	1	540.935	54.1501	1	347.889	178.561	1	323.174	191.058	1	340.932	251.74	1	270.249	287.756	1	268.62	327.32	1	270.137	339.54	1	332.989	335.413	1		67.992
223	259	473.108	52.4777	1	540.964	54.151	1	347.096	177.809	1	323.486	190.281	1	346.976	250.336	1	278.756	288.966	1	282.018	328.862	1	286.948	341.168	1	325.089	335.866	1		67.8765
224	260	473.09	52.2871	1	541.197	53.9422	1	345.157	178.071	1	321.958	191.222	1	351.793	251.987	1	289.339	292.378	1	297.979	331.459	1	305.407	342.044	1	315.295	338.687	1		68.1269
225	261	473.332	52.3046	1	541.592	53.9849	1	343.868	177.14	1	321.958	192.009	1	358.671	251.036	1	298.903	294.698	1	313.746	330.631	1	321.039	343.606	1	303.037	335.265	1		68.2804
226	262	473.349	52.4144	1	541.257	54.0415	1	342.798	177.03	1	320.11	191.82	1	360.702	249.582	1	309.272	298.429	1	329.184	331.159	1	340.643	342.613	1	302.172	335.085	1		67.9282
227	263	473.327	52.524	1	541.675	54.0005	1	340.664	177.425	1	319.47	192.958	1	365.29	248.764	1	321.19	303.055	1	344.21	332.781	1	355.935	342.462	1	295.788	335.57	1		68.3644
228	264	473.368	52.4802	1	541.691	53.7627	1	339.532	176.791	1	319.691	194.301	1	368.236	249.509	1	330.803	304.979	1	357.898	334.453	1	370.524	340.443	1	287.183	335.162	1		68.3346
229	265	473.741	52.3025	1	541.475	53.9669	1	339.818	176.555	1	318.424	193.086	1	368.912	247.632	1	340.801	306.073	1	368.287	336.122	1	378.324	340.72	1	278.311	335.278	1		67.7546
230	266	473.932	52.4854	1	541.568	54.1545	1	339.073	176.816	1	316.741	193.225	1	367.095	247.526	1	347.154	308.281	1	376.283	337.21	1	387.747	342.523	1	271.684	335.452	1		67.6564
231	267	473.668	52.3675	1	541.586	54.1924	1	338.589	177.514	1	316.453	195.327	1	369.501	247.385	1	352.044	309.036	1	379.016	340.101	1	391.394	344.428	1	265.411	334.04	1		67.9426
232	268	473.196	52.5824	1	541.697	54.3239	1	339.239	178.117	1	317.559	196.246	1	372.885	248.357	1	350.455	311.06	1	376.705	341.404	1	390.676	346.042	1	260.181	334.337	1		68.5227
233	269	473.505	52.5223	1	541.62	54.1583	1	339.917	179.737	1	317.946	198.559	1	370.142	255.108	1	343.793	311.109	1	370.588	342.749	1	383.459	346.295	1	253.017	334.743	1		68.1342
234	270	473.376	52.6715	1	541.147	54.226	1	340.514	181.279	1	319.279	199.126	1	365.367	258.089	1	338.473	310.865	1	362.219	342.581	1	374.016	346.581	1	248.036	335.163	1		67.7887
235	271	473.692	52.416	1	541.042	54.1319	1	342.793	181.711	1	320.224	198.348	1	363.901	258.009	1	331.97	310.296	1	355.253	342.777	1	367.58	347.283	1	243.316	332.115	1		67.3718
236	272	473.407	52.6011	1	541.221	54.1272	1	343.986	181.33	1	320.511	197.916	1	362.178	258.285	1	326.08	309.314	1	348.314	342.68	1	361.186	346.917	1	237.236	333.367	1		67.8311
237	273	473.297	52.4648	1	541.143	54.1964	1	344.928	180.361	1	321.065	195.603	1	359.755	255.825	1	321.352	308.458	1	341.492	342.263	1	353.911	346.675	1	236	330.107	1		67.8682
238	274	473.188	52.5912	1	541.137	54.3565	1	344.806	180.427	1	321.123	194.155	1	357.828	253.6	1	314.652	305.951	1	332.618	341.343	1	346.481	345.812	1	241.889	327.083	1		67.9722
239	275	473.229	52.6957	1	541.293	54.2859	1	344.058	179.502	1	320.315	192.444	1	354.659	252.672	1	308.844	305.982	1	327.127	340.869	1	341.376	347.289	1	252.082	324.928	1		68.0826
240	276	473.328	52.569	1	541.186	54.4065	1	343.845	179.1	1	319.949	191.715	1	352.671	251.499	1	302.589	304.46	1	318.52	341.279	1	329.553	346.858	1	267.062	327.217	1		67.8825
241	277	473.423	52.5511	1	541.348	54.2244	1	342.769	177.281	1	318.741	191.742	1	349.729	250.253	1	297.439	303.213	1	311.091	339.41	1	321.503	346.934	1	287.002	330.766	1		67.9457
242	278	473.497	52.543	1	541.221	54.2453	1	341.111	177.713	1	317	190.77	1	347.384	249.921	1	291.866	301.88	1	301.292	339.733	1	313.558	347.899	1	312.06	336.514	1		67.7454
243	279	473.435	52.4538	1	541.151	54.0709	1	339.445	178.143	1	315.474	191.595	1	341.3	250.518	1	287.048	301.88	1	298.061	340.407	1	309.851	347.575	1	321.375	335.966	1		67.7346
244	280	473.587	52.3344	1	541.513	54.0326	1	338.221	177.669	1	313.33	191.166	1	338.951	250.648	1	278.649	300.719	1	289.574	338.467	1	299.935	348.071	1	343.317	330.904	1		67.9465
245	281	473.674	52.2322	1	541.13	53.9775	1	336.237	177.721	1	311.103	191.757	1	337.7	253.601	1	274.118	300.101	1	281.708	339.682	1	291.072	348.422	1	361.519	331.001	1		67.4784
246	282	473.869	52.366	1	541.42	53.9947	1	335.969	178.065	1	310.09	192.506	1	330.299	256.235	1	270.206	299.037	1	275.293	339.352	1	284.425	347.492	1	378.965	329.005	1		67.5706
247	283	473.877	52.5376	1	540.885	54.2884	1	336.099	178.343	1	309.947	193.136	1	329.423	256.231	1	266.346	299.102	1	266.092	337.783	1	274.95	347.082	1	389.262	328.355	1		67.0303
248	284	473.807	52.2937	1	540.977	54.0942	1	335.379	179.153	1	310.239	194.162	1	324.779	258.965	1	262.372	297.936	1	261.201	338.146	1	268.504	344.955	1	394.058	329.137	1		67.1933
249	285	473.56	52.4213	1	541.042	54.306	1	334.788	180.245	1	309.782	195.279	1	318.579	261.271	1	258.175	296.731	1	253.912	336.911	1	260.896	345.58	1	394.783	332	1		67.5086
250	286	473.776	52.4282	1	540.671	54.3447	1	336.002	181.748	1	310.019	196.786	1	318.022	259.738	1	254.587	296.449	1	246.645	335.782	1	254.914	345.203	1	388.276	331.989	1		66.922
251	287	473.776	52.3423	1	541.106	54.1868	1	337.739	181.862	1	312.094	196.795	1	314.574	261.725	1	251.625	295.876	1	240.299	334.43	1	247.623	345.513	1	381.689	332.976	1		67.3552
252	288	473.694	52.4541	1	541.273	54.4723	1	339.658	180.955	1	314.222	195.765	1	312.819	261.829	1	249.63	294.724	1	235.426	333.481	1	242.232	344.907	1	373.878	332.23	1		67.6088
253	289	473.417	52.4001	1	541.22	54.4647	1	340.719	180.614	1	316.062	194.401	1	308.055	264.582	1	248.583	292.616	1	230.521	332.64	1	236.194	345.262	1	366.135	333.67	1		67.8354
254	290	473.638	52.3741	1	541.09	54.2685	1	344.971	179.077	1	318.657	191.4	1	308.883	262.173	1	249.93	290.031	1	229.944	329.069	1	232.935	344.105	1	358.577	332.974	1		67.4789
255	291	473.694	52.5152	1	541.505	54.4543	1	346.508	179.372	1	319.579	190.557	1	317.666	254.277	1	251.185	286.311	1	234.579	325.016	1	235.197	338.738	1	351.04	333.506	1		67.8385
256	292	473.513	52.5875	1	541.558	54.37	1	347.106	177.475	1	320.964	189.487	1	330.647	249.425	1	255.134	282.92	1	242.744	322.851	1	242.954	339.298	1	342.19	332.735	1		68.0677
257	293	473.802	52.5545	1	541.453	54.2479	1	346.023	178.553	1	320.495	189.16	1	337.726	248.496	1	260.959	281.87	1	253.037	322.762	1	254.383	337.475	1	336.101	333.502	1		67.6719
258	294	473.868	52.482	1	541.247	54.1005	1	345.813	176.75	1	321.041	187.571	1	340.596	248.481	1	268.144	283.429	1	264.147	323.458	1	267.215	337.516	1	329.665	334.632	1		67.3984
259	295	473.705	52.6016	1	541.472	54.0478	1	343.185	176.319	1	321.059	187.599	1	346.039	248.296	1	276.599	285.841	1	281.058	324.799	1	286.155	339.503	1	323.53	335.056	1		67.7827
260	296	473.839	52.517	1	541.454	54.0205	1	342.395	174.72	1	320.485	187.268	1	350.422	248.391	1	288.444	289.412	1	296.681	329.001	1	306.024	340.964	1	310.965	338.018	1		67.6321
261	297	473.832	52.4507	1	541.354	54.1926	1	342.236	174.24	1	319.877	188.071	1	356.301	248.858	1	298.353	294.591	1	314.333	329.994	1	322.198	343.028	1	300.111	333.428	1		67.5444
262	298	473.828	52.4288	1	540.854	54.1576	1	339.871	174.635	1	318.124	189.394	1	360.661	247.432	1	311.713	299.549	1	330.629	333.554	1	341.956	343.813	1	300.568	334.366	1		67.0481
263	299	473.6	52.5939	1	541.499	54.3038	1	340.856	173.326	1	317.942	188.78	1	363.964	249.662	1	323.638	305.044	1	347.516	335.562	1	358.983	344.552	1	292.511	334.056	1		67.9207
264	300	473.188	52.2841	1	540.903	54.2528	1	336.684	174.599	1	316.26	190.175	1	365.743	249.191	1	335.421	306.152	1	362.959	336.619	1	373.665	343.22	1	283.537	332.988	1		67.7438
265	301	473.838	52.4276	1	540.697	54.182	1	336.392	175.657	1	314.822	191.032	1	366.971	247.223	1	345.365	306.755	1	374.768	337.165	1	386.3	342.668	1	276.966	334.344	1		66.8823
266	302	473.166	52.1696	1	540.767	53.9206	1	334.578	176.436	1	314.123	192.558	1	367.491	246.933	1	352.138	307.7	1	380.087	338.248	1	391.539	343.092	1	270.638	334.646	1		67.6231
267	303	473.51	52.4143	1	540.777	54.1258	1	334.97	176.436	1	312.8	193.847	1	370.642	248.551	1	354.493	308.031	1	381.782	339.428	1	394.387	343.783	1	263.26	332.192	1		67.2884
268	304	473.729	52.5164	1	540.756	54.1954	1	333.978	177.836	0.999999	313.357	196.203	1	369.815	246.748	1	352.007	308.318	1	378.969	341.249	1	391.732	345.648	1	258.678	333.749	1		67.0482
269	305	473.749	52.421	1	540.779	54.1175	1	335.111	178.405	1	313.536	197.605	1	367.065	253.856	1	347.649	312.214	1	373.991	341.817	1	386.977	346.239	1	250.732	333.831	1		67.0516
270	306	473.742	52.4773	1	541.275	54.2674	1	336.39	179.62	1	314.877	199.132	1	367.815	256.469	1	340.074	310.657	1	365.95	343.354	1	379.525	346.149	1	246.453	333.595	1		67.5566
271	307	473.705	52.5272	1	541.064	54.2818	1	337.057	181.437	1	315.019	199.225	1	365.332	255.45	1	333.792	310.138	1	358.65	342.589	1	371.537	346.912	1	239.267	333.376	1		67.3811
272	308	473.34	52.4152	1	540.958	54.1243	1	337.624	180.55	1	315.852	197.963	1	362.449	258.733	1	328.751	309.946	1	351.445	343.397	1	363.835	347.344	1	233.895	332.873	1		67.6395
273	309	473.622	52.4186	1	541.104	54.083	1	340.225	180.991	1	315.837	196.466	1	359.14	258.74	1	324.037	307.798	1	344.027	342.628	1	356.724	347.561	1	230.707	333	1		67.5021
274	310	473.445	52.6166	1	541.465	54.2853	1	341.382	179.403	1	317.289	194.349	1	358.276	256.034	1	318.193	306.314	1	335.617	341.392	1	348.655	346.588	1	233.894	327.44	1		68.041
275	311	473.289	52.5544	1	541.175	54.0533	1	341.615	178.175	1	317.739	193.153	1	354.975	253.373	1	312.335	305.421	1	330.427	340.963	1	342.612	346.844	1	243.277	327.124	1		67.902
276	312	473.407	52.322	1	541.722	54.1139	1	341.798	178.071	1	317.82	191.51	1	352.743	251.925	1	306.838	304.029	1	322.836	340.189	1	335.245	346.717	1	253.717	322.857	1		68.3383
277	313	473.523	52.5588	1	541.379	54.2835	1	341.637	176.984	1	317.069	190.567	1	351.185	249.665	1	300.024	302.634	1	314.673	338.885	1	323.586	346.693	1	267.235	323.771	1		67.8773
278	314	473.537	52.3824	1	541.521	54.1737	1	340.564	176.669	1	317.204	190.454	1	349.378	250.118	1	295.57	300.807	1	306.254	337.184	1	315.97	345.49	1	284.395	326.185	1		68.0077
279	315	473.528	52.4648	1	541.866	54.214	1	339.238	177.49	1	314.842	191.17	1	347.013	251.645	1	289.606	299.864	1	299.613	338.676	1	310.13	345.947	1	310.821	337.483	1		68.3602
280	316	473.57	52.4196	1	541.642	54.279	1	338.093	177.001	1	312.553	190.504	1	342.152	250.247	1	283.513	298.831	1	294.26	338.4	1	304.705	345.689	1	318.984	332.846	1		68.097
281	317	473.587	52.3486	1	541.654	53.9849	1	335.99	177.335	1	310.882	190.951	1	337.499	251.339	1	278.158	298.961	1	286.431	337.911	1	298.353	346.5	1	340.889	329.514	1		68.0863
282	318	473.699	52.4139	1	541.307	54.1527	1	335.712	177.651	1	309.336	191.569	1	335.68	255.056	1	272.787	299.688	1	278.324	339.565	1	288.515	346.982	1	361.254	329.181	1		67.6305
283	319	473.323	52.2322	1	541.421	53.954	1	334.588	177.37	1	308.389	192.168	1	330.216	256.292	1	269.931	298.304	1	271.353	338.983	1	280.068	347.044	1	378.883	328.13	1		68.1205
284	320	473.571	52.4569	1	541.236	53.9853	1	333.566	179.211	1	308.232	192.623	1	327.592	257.26	1	265.239	298.701	1	263.863	338.314	1	272.378	345.966	1	389.186	327.941	1		67.6824
285	321	473.466	52.5066	1	541.335	54.0667	1	334.32	179.155	1	307.781	193.021	1	321.336	258.5	1	261.66	297.82	1	257.365	338.229	1	265.546	346.329	1	398.144	327.731	1		67.8862
286	322	473.609	52.4595	1	541.269	54.1884	1	333.753	180.506	1	307.952	193.965	1	317.38	259.043	1	256.334	296.823	1	249.786	337.311	1	257.36	345.607	1	402.252	329.573	1		67.6817
287	323	473.648	52.4309	1	541.289	54.0118	1	334.954	180.296	1	308.774	195.1	1	317.493	258.213	1	253.389	295.913	1	243.182	337.287	1	251.06	346.788	1	399.55	332.922	1		67.6601
288	324	473.721	52.3936	1	541.16	54.0865	1	335.677	182.846	1	309.626	197.352	1	311.623	261.152	1	248.355	296.022	1	236.651	336.016	1	244.435	347.248	1	394.162	334.104	1		67.4601
289	325	473.651	52.3271	1	541.288	54.0201	1	338.375	182.517	1	311.786	198.27	1	307.275	265.347	1	245.776	296.122	1	231.344	334.362	1	236.929	346.57	1	387.336	334.181	1		67.6578
290	326	473.519	52.4023	1	541.423	54.0106	1	339.884	182.844	1	313.166	197.623	1	307.156	263.879	1	244.606	296.038	1	227.181	334.345	1	230.447	345.73	1	379.804	334.226	1		67.9234
291	327	473.375	52.5297	1	541.445	54.2371	1	340.734	181.558	1	314.649	195.857	1	306.719	264.152	1	245.934	294.045	1	223.883	330.836	1	225.9	345.239	1	373.48	334.377	1		68.0914
292	328	473.358	52.7454	1	541.652	54.2322	1	344.391	181.386	1	318.104	193.969	1	309.039	260.959	1	247.704	291.254	1	226.007	327.859	1	225.551	342.026	1	364.47	334.568	1		68.3102
293	329	473.6	52.5547	1	541.742	54.4123	1	345.172	179.94	1	320.454	191.796	1	314.804	258.623	1	251.877	287.688	1	233.603	325.687	1	231.773	338.026	1	358.087	334.216	1		68.1673
294	330	473.415	52.4513	1	541.589	54.195	1	345.245	180.026	1	321.918	190.497	1	322.483	250.867	1	256.908	284.033	1	243.741	324.904	1	242.994	339.225	1	350.916	334.658	1		68.1957
295	331	473.375	52.4123	1	541.516	54.1308	1	345.605	178.452	1	322.598	189.965	1	338.967	248.8	1	263.077	282.912	1	255.54	324.131	1	255.929	338.896	1	344.623	335.206	1		68.1625
296	332	473.513	52.508	1	541.228	54.4385	1	346.644	177.17	1	323.479	189.408	1	343.727	250.182	1	269.916	285.155	1	268.808	325.233	1	270.083	339.431	1	337.939	335.662	1		67.7431
297	333	473.462	52.6075	1	541.685	54.2638	1	346.797	176.572	1	324.419	189.377	1	347.714	248.216	1	278.94	287.058	1	283.573	326.478	1	289.244	340.123	1	329.292	335.679	1		68.2429
298	334	473.534	52.3202	1	541.46	54.0866	1	346.107	176.234	1	322.183	189.166	1	353.26	249.298	1	290.266	291.829	1	301.086	331.326	1	308.566	342.257	1	319.051	338.892	1		67.948
299	335	473.562	52.5568	1	541.707	54.1561	1	344.712	176.948	1	322.492	190.546	1	358.602	249.864	1	300.972	296.171	1	318.004	331.18	1	324.796	344.452	1	305.777	333.87	1		68.1634
300	336	473.3	52.3794	1	541.207	54.1109	1	343.623	175.889	1	321.909	190.63	1	363.955	248.007	1	313.506	300.429	1	335.021	332.327	1	345.833	343.901	1	306.171	335.135	1		67.929
301	337	473.672	52.2781	1	541.233	54.0335	1	341.801	174.864	1	321.209	191.552	1	366.428	248.973	1	325.546	305.109	1	349.424	334.077	1	361.781	344.427	1	299.811	335.581	1		67.5836
302	338	473.487	52.3301	1	541.506	53.8039	1	340.725	175.094	1	320.466	192.329	1	368.039	246.985	1	337.567	306.206	1	364.106	336.699	1	376.163	343.503	1	291.338	335.325	1		68.0343
303	339	473.748	52.355	1	541.688	53.9201	1	340.455	174.9	1	319.815	191.976	1	369.065	247.713	1	346.82	307.13	1	375.999	337.213	1	386.498	342.524	1	281.79	335.026	1		67.9585
304	340	473.588	52.4013	1	541.552	53.9845	1	340.288	175.377	1	319.428	192.995	1	372.127	245.688	1	354.49	307.454	1	382.226	337.874	1	395.716	342.183	1	275.499	335.405	1		67.9825
305	341	473.757	52.5215	1	541.135	54.032	1	339.759	176.016	1	319.962	193.743	1	373.209	247.062	1	357.142	307.041	1	386.722	338.203	1	400.192	342.502	1	270.576	335.391	1		67.3954
306	342	473.594	52.4857	1	541.302	54.0846	1	341.94	174.684	1	319.949	194.293	1	374.898	248.238	1	357.836	307.674	1	386.274	340.716	1	399.629	345.085	0.999998	263.86	335.693	1		67.7275
307	343	473.617	52.441	1	541.194	54.1897	1	343.093	176.233	1	321.329	194.655	1	374.025	249.61	1	355.1	310.723	1	379.175	341.495	1	391.429	345.712	1	258.87	334.915	1		67.5996
308	344	473.719	52.5655	1	541.436	54.2525	1	343.238	176.24	1	322.475	196.76	1	372.448	253.606	1	347.814	310.523	1	373.459	342.593	1	386.208	346.132	1	251.609	335.607	1		67.7378
309	345	473.54	52.6031	1	540.846	54.3071	1	344.835	180.427	1	324.004	197.729	1	371.006	253.018	1	342.122	308.998	1	365.835	342.564	1	378.528	345.557	1	245.809	335.767	1		67.3269
310	346	473.586	52.4316	1	540.919	54.1066	1	346.405	180.892	1	324.783	197.62	1	370.093	254.49	1	336.059	307.88	1	357.991	341.567	1	369.697	345.975	1	241.706	334.072	1		67.3542
311	347	473.493	52.529	1	541.009	54.2148	1	349.017	179.065	1	327.161	194.615	1	369.049	254.336	1	330.021	307.304	1	350.088	341.912	1	362.928	346.605	1	238.644	331.004	1		67.5363
312	348	473.676	52.6932	1	541.045	54.3532	1	350.719	178.708	1	328.703	193.051	1	366.016	254.01	1	325.103	305.822	1	343.549	341.693	1	357.032	346.349	1	243.758	328.515	1		67.3891
313	349	473.455	52.5189	1	541.399	54.3445	1	351.688	177.955	1	328.214	191.606	1	365.13	251.312	1	319.789	303.914	1	335.413	339.992	1	348.674	346.04	1	253.649	326.004	1		67.9687
314	350	473.227	52.4091	1	541.039	54.249	1	350.785	177.909	1	328.047	190.971	1	363.083	251.651	1	314.44	303.449	1	329.154	339.916	1	341.787	347.191	1	264.967	324.035	1		67.837
315	351	473.466	52.3446	1	541.13	54.1649	1	350.959	177.024	1	327.449	190.774	1	361.664	249.715	1	309.367	302.769	1	321.515	338.656	1	328.455	345.715	1	284.319	326.591	1		67.6894
316	352	473.611	52.2928	1	541.103	53.9665	1	349.802	176.738	1	326.974	190.316	1	358.543	250.176	1	303.081	301.362	1	311.107	338.914	1	321.113	344.709	1	299.372	324.585	1		67.5128
317	353	473.171	52.2704	1	541.031	54.0747	1	349.013	176.457	1	325.16	190.381	1	354.39	250.199	1	298.328	300.199	1	306.442	340.073	1	315.369	346.556	1	323.135	338.267	1		67.8843
318	354	473.098	52.3776	1	541.054	54.1703	1	346.814	175.991	1	323.129	190.359	1	349.711	249.002	1	292.463	299.147	1	299.917	337.382	1	310.727	346.699	1	340.497	330.292	1		67.9795
319	355	473.428	52.4683	1	541.402	54.1938	1	345.123	175.988	1	322.216	191.239	1	345.743	253.337	1	286.723	297.946	1	293.267	338.494	1	303.203	346.551	1	359.255	331.331	1		67.9964
320	356	472.96	52.465	1	541.565	54.0253	1	344.575	176.348	1	321.238	191.119	1	344.807	256.838	1	282.093	296.903	1	285.453	337.588	1	293.006	347.343	1	378.175	329.577	1		68.6221
321	357	473.277	52.3549	1	541.364	54.018	1	343.724	176.166	1	320.377	191.67	1	342.157	254.434	1	277.414	297.361	1	277.826	336.648	1	284.855	344.026	1	392.112	329.534	1		68.1073
322	358	473.307	52.358	1	541.048	53.9164	1	344.182	177.088	1	321.282	192.471	1	336.494	254.015	1	271.316	297.034	1	269.593	336.841	1	277.555	345.888	1	403.15	329.037	1		67.7595
323	359	473.29	52.4834	1	541.307	54.0557	1	344.336	177.868	1	321.167	193.163	1	328.426	259.035	1	268.609	296.654	1	263.567	336.033	1	267.855	344.192	1	409.203	329.389	1		68.0351
324	360	473.468	52.2382	1	540.946	54.1286	1	343.716	179.264	1	320.625	194.466	1	328.86	257.714	1	264.19	295.15	1	256.616	335.275	1	262.989	344.202	1	409.707	331.993	1		67.5048
325	361	473.23	52.3502	1	541.035	54.0499	1	346.066	180.514	1	322.208	196.011	1	322.372	260.119	1	261.013	295.12	1	249.536	335.791	1	257.572	345.199	1	403.86	333.595	1		67.8258
326	362	473.106	52.28	1	540.474	54.1979	1	347.764	181.405	1	323.564	196.607	1	319.365	261.626	1	257.769	295.006	1	243.22	334.865	1	250.298	345.934	1	397.658	333.387	1		67.3955
327	363	472.794	52.3669	1	540.562	54.0765	1	349.455	179.865	1	324.576	195.679	1	316.274	262.033	1	256.819	295.297	1	240.072	333.622	1	243.62	345.838	1	390.339	333.962	1		67.7898
328	364	473.271	52.5006	1	540.465	54.201	1	352.814	179.51	1	326.743	193.892	1	317.605	261.643	1	257.707	293.671	1	236.483	331.754	1	239.584	344.81	1	383.24	333.742	1		67.2155
329	365	473.058	52.5395	1	541.026	54.2671	1	354.208	178.856	1	328.524	192.828	1	320.253	261.498	1	258.346	291.035	1	237.379	328.955	1	238.287	342.89	1	374.808	333.619	1		67.9903
330	366	473.612	52.3827	1	540.568	54.2673	1	355.182	178.15	1	331.182	191.099	1	321.217	261.711	1	261.99	285.912	1	244.424	325.98	1	243.446	338.741	0.999999	369.365	335.127	1		66.982
331	367	473.331	52.5486	1	540.918	54.1969	1	356.593	177.009	1	332.143	189.733	1	339.881	247.812	1	267.671	282.993	1	254.714	322.385	1	255.533	334.808	1	360.352	334.952	1		67.6071
332	368	472.934	52.4315	1	540.705	54.1057	1	356.276	175.803	1	332.661	188.108	1	346.86	248	1	272.735	283.822	1	265.773	322.607	1	267.504	335.948	1	354.41	334.564	1		67.7919
333	369	473.342	52.6033	1	541.054	54.1696	1	357.356	174.411	1	333.211	187.375	1	353.067	249.569	1	283.713	286.136	1	279.482	324.812	1	282.39	336.4	1	346.073	336.02	1		67.7304
334	370	473.135	52.5236	1	540.756	54.2867	1	356.458	174.243	1	332.574	187.265	1	356.749	248.63	1	292.841	287.802	1	296.065	326.527	1	300.757	339.01	1	339.401	335.806	1		67.644
335	371	473.344	52.307	1	540.836	54.3586	1	355.068	174.102	1	331.726	187.321	1	363.402	248.123	1	302.589	291.206	1	312.384	330.87	1	321.734	341.985	1	327.325	339.417	1		67.5226
336	372	473.235	52.4273	1	541.073	54.301	1	354.357	173.25	1	331.89	187.992	1	369.032	246.534	1	312.714	296.534	1	329.892	331.374	1	338.233	343.383	1	318.787	335.48	1		67.8636
337	373	473.082	52.3732	1	540.944	54.2838	1	352.621	172.566	1	330.886	189.073	1	372.436	244.364	1	325.307	300.966	1	347.648	333.194	1	358.324	343.225	1	316.377	334.612	1		67.8886
338	374	473.057	52.5128	1	541.025	54.3348	1	352.566	173.038	1	330.706	189.674	1	375.321	246.162	1	337.835	304.842	1	362.769	335.862	1	374.341	343.908	1	310.193	335.451	1		67.9916
339	375	473.048	52.3029	1	540.711	54.2056	1	351.459	173.088	1	329.69	190.764	1	375.706	246.132	1	348.797	307.097	1	376.007	337.243	1	385.594	343.501	1	301.981	334.885	1		67.6897
340	376	473.212	52.5115	1	541.139	54.219	1	350.533	173.302	1	328.529	192.057	1	379.999	245.772	1	356.688	308.491	1	384.672	337.568	1	396.007	342.492	0.999999	293.249	334.73	1		67.9485
341	377	473.387	52.5029	1	540.871	54.374	1	351.039	176.115	1	328.528	193.876	1	380.796	246.876	1	362.116	308.932	1	390.066	338.839	1	402.951	344.555	1	287.43	335.484	1		67.5102
342	378	473.544	52.3314	1	540.846	54.131	1	350.422	176.942	1	328.767	194.656	1	382.987	247.91	1	363.659	310.789	1	389.794	341.615	1	402.864	346.906	1	279.533	335.568	1		67.3256
343	379	472.898	52.2715	1	540.546	54.231	1	351.36	179.476	1	329.397	197.175	1	381.056	250.941	1	358.417	311.202	1	385.22	342.735	1	398.048	347.993	1	274.644	333.814	1		67.6768
344	380	473.079	52.4294	1	540.695	54.1572	1	353.206	180.499	1	331.171	197.633	1	377.468	252.596	1	352.499	311.637	1	376.885	343.633	1	389.063	348.059	1	266.579	334.022	1		67.6381
345	381	473.1	52.3479	1	541.053	54.1469	1	353.395	181.583	1	331.613	197.1	1	374.904	253.185	1	346.556	310.553	1	371.281	342.99	1	383.769	346.506	1	261.741	333.221	1		67.9762
346	382	473.375	52.6054	1	541.218	54.1027	1	355.607	181.16	1	332.785	196.157	1	374.358	252.353	1	340.988	309.016	1	363.512	342.352	1	375.151	347.049	1	255.986	333.184	1		67.8592
347	383	473.22	52.4426	1	541.131	54.1387	1	357.438	181.131	1	334.022	194.729	1	374.409	253.371	1	334.9	308.433	1	355.345	342.747	1	367.863	346.713	1	251.791	330.222	1		67.9319
348	384	473.224	52.523	1	541.29	54.2776	1	358.906	180.271	1	334.212	193.93	1	370.159	253.248	1	328.497	306.134	1	348.586	342.266	1	360.682	347.198	1	251.268	327.454	1		68.0884
349	385	473.134	52.6559	1	541.321	54.6763	1	359.421	179.645	1	334.334	192.686	1	369.253	253.139	1	323.269	304.444	1	342.234	341.966	1	355.787	347.138	1	260.507	324.708	1		68.2175
350	386	473.077	52.3302	1	541.3	54.2892	1	359.49	179.541	1	335.041	191.405	1	367.152	251.756	1	318.394	303.67	1	333.4	340.82	1	347.101	347.398	1	271.076	324.839	1		68.2514
351	387	473.183	52.5749	1	541.152	54.2877	1	358.356	178.148	1	333.564	190.907	1	367.12	250.682	1	312.64	302.525	1	325.951	340.52	1	338.669	347.741	1	285.656	324.431	1		67.9909
352	388	473.205	52.5075	1	541.208	54.2937	1	358.35	177.568	1	333.282	190.511	1	365.922	250.455	1	307.631	301.834	1	316.194	339.375	1	327.567	346.09	1	302.356	324.873	1		68.0269
353	389	473.32	52.4792	1	541.554	54.3619	1	356.474	177.793	1	331.432	190.883	1	360.63	251.313	1	302.213	299.853	1	311.089	339.477	1	321.612	346.312	1	322.013	335.628	1		68.26
354	390	473.225	52.398	1	541.64	54.2367	1	355.273	177.498	1	330.045	191.301	1	355.185	251.546	1	298.147	300.56	1	304.414	338.657	1	315.074	347.106	1	336.388	331.632	1		68.4396
355	391	473.471	52.4141	1	541.448	54.1056	1	354.314	178.26	1	328.48	191.052	1	348.43	252.421	1	292.548	300.028	1	297.834	339.584	1	307.595	347.48	1	355.383	328.704	1		67.9978
356	392	473.275	52.3209	1	541.374	54.0591	1	353.668	178.75	1	327.994	192.24	1	343.703	258.758	1	286.524	299.086	1	289.992	338.058	1	296.44	345.915	1	375.208	327.19	1		68.1212
357	393	473.521	52.3792	1	541.191	54.0433	1	352.645	178.692	1	326.731	192.211	1	339.452	262.074	1	281.918	297.826	1	281.695	337.178	1	287.954	344.148	1	387.455	328.338	1		67.6909
358	394	473.303	52.522	1	541.152	54.2203	1	352.196	179.102	1	326.755	192.673	1	332.725	263.82	1	276.088	296.981	1	275.149	337.963	1	282.551	345.319	1	397.67	328.486	1		67.8709
359	395	473.284	52.5067	1	541.007	54.4423	1	352.355	180.359	1	327.054	194.034	1	331.76	259.907	1	270.126	294.642	1	267.422	337.717	1	275.237	346.642	1	406.588	327.929	1		67.7505
360	396	473.649	52.5028	1	541.503	54.3493	1	352.429	181.705	1	327.203	194.896	1	328.391	259.847	1	267.346	295.143	1	261.353	337.073	1	268.158	345.189	1	411.929	330.492	1		67.8793
361	397	473.339	52.3716	1	541.079	54.137	1	353.461	183.114	1	327.499	195.935	1	322.079	260.805	1	262.778	295.823	1	256.002	335.109	1	262.743	346.035	1	412.969	333.528	1		67.7621
362	398	473.317	52.4334	1	541.333	54.4359	1	353.314	184.647	1	327.756	198.062	1	320.268	261.564	1	259.543	294.966	1	248.693	335.751	1	255.752	347.015	1	409.849	335.326	1		68.0452
363	399	473.045	52.6327	1	541.107	54.3716	1	353.99	185.537	1	328.969	198.809	1	318.864	262.672	1	256.58	295.538	1	243.499	333.673	1	250.105	346.984	1	401.464	335.363	1		68.0845
364	400	473.223	52.3247	1	541.225	54.4534	1	355.629	185.32	1	329.89	198.883	1	316.188	265.004	1	254.592	295.324	1	238.367	334.787	1	243.193	347.758	1	395.466	336.756	1		68.0352
365	401	473.31	52.4728	1	541.042	54.4852	1	357.231	185.178	1	332.003	197.98	1	317.006	264.046	1	256.879	295.238	1	233.308	331.796	1	237.225	346.962	1	388.148	336.121	1		67.762
366	402	473.307	52.3058	1	541.418	54.1918	1	360.413	184.621	1	333.036	197.052	1	320.408	264.132	1	259.495	294.711	1	234.284	329.726	1	233.881	343.802	1	379.355	336.375	1		68.1371
367	403	473.751	52.4024	1	541.485	54.4751	1	360.474	184.259	1	333.966	196.711	1	323.304	264.448	1	262.421	290.49	1	243.239	328.035	1	240.418	339.04	0.999998	372.91	336.923	1		67.7656
368	404	473.014	52.25	1	541.57	54.1658	1	360.045	184.231	1	334.629	195.648	1	343.466	256.023	1	268.025	287.39	1	255.776	326.111	1	254.111	336.087	1	366.082	337.428	1		68.5831
369	405	472.516	52.3841	1	541.015	54.0428	1	359.682	182.531	1	333.961	195.068	1	351.479	255.31	1	274.518	286.039	1	267.519	326.26	1	267.924	337.344	1	359.552	337.946	1		68.5193
370	406	472.906	52.4131	1	540.714	54.1325	1	358.971	182.176	1	332.944	194.641	1	356.033	254.7	1	281.949	287.341	1	282.243	325.305	1	282.355	337.665	1	352.429	337.189	1		67.8298
371	407	472.844	52.261	1	540.812	54.2398	1	356.699	181.169	1	332.784	194.139	1	355.421	255.829	1	292.818	290.875	1	298.502	327.628	1	299.837	339.714	1	345.09	337.277	1		67.997
372	408	472.997	52.4484	1	540.588	54.2284	1	355.354	181.687	1	331.161	195.063	1	363.239	254.572	1	301.664	292.868	1	313.19	329.858	1	320.05	341.883	1	335.099	339.126	1		67.6136
373	409	473.353	52.4459	1	540.818	54.243	1	354.169	179.8	1	330.712	194.839	1	371.15	252.264	1	311.797	295.979	1	329.733	330.221	1	336.641	342.202	1	321.585	336.43	1		67.4891
374	410	473.287	52.2715	1	540.893	54.2193	1	352.919	178.993	1	330.191	194.684	1	375.524	249.486	1	321.536	300.852	1	344.567	330.953	1	355.807	341.404	1	320.843	336.798	1		67.6336
375	411	473.399	52.3149	1	541.156	54.0585	1	352.256	178.787	1	328.522	193.071	1	377.087	249.776	1	330.71	304.73	1	358.725	333.004	1	369.266	341.398	1	314.127	337.723	1		67.7797
376	412	473.341	52.3308	1	541.115	54.1824	1	350.685	177.61	1	326.814	193.469	1	377.194	249.323	1	342.014	306.549	1	370.308	334.529	1	381.101	340.323	1	307.729	337.467	1		67.7999
377	413	473.172	52.4199	1	541.366	53.9585	1	349.075	177.082	1	325.991	193.412	1	375.782	251.504	1	349.272	308.657	1	377.903	337.283	1	390.013	342.275	1	299.342	337.633	1		68.2114
378	414	473.183	52.4243	1	540.966	54.1767	1	349.264	177.259	1	325.37	194.145	1	378.522	249.269	1	353.444	308.919	1	382.733	338.71	1	394.487	343.803	0.999999	293.264	337.255	1		67.806
379	415	473.523	52.3993	1	540.993	54.0944	1	348.684	177.686	1	325.337	195.494	1	379.468	248.11	1	355.263	309.258	1	381.901	341.527	1	394.389	345.211	0.999999	285.45	337.042	1		67.4907
380	416	473.325	52.3162	1	541.394	54.1366	1	349.835	179.069	1	325.401	195.992	1	377.262	251.426	1	351.524	311.547	1	377.152	342.105	1	389.795	346.368	1	278.873	336.795	1		68.0933
381	417	473.548	52.3409	1	541.36	54.2341	1	349.69	180.179	1	326.41	197.313	1	371.762	255.121	1	344.125	311.484	1	370.678	343.257	1	381.966	346.695	1	271.34	338.442	1		67.8387
382	418	473.512	52.3814	1	541.662	54.2132	1	351.348	181.282	1	327.555	196.753	1	369.447	257.084	1	339.478	309.947	1	362.665	342.591	1	374.134	346.362	1	265.991	337.012	1		68.1748
383	419	473.401	52.2842	1	541.531	54.1422	1	353.344	181.4	1	329.491	196.084	1	367.643	258.305	1	333.022	309.456	1	355.047	342.659	1	366.43	346.863	1	258.881	337.358	1		68.1557
384	420	473.431	52.3169	1	541.341	54.0447	1	354.72	181.459	1	330.514	195.011	1	366.212	255.941	1	327.277	307.334	1	346.938	340.724	1	358.337	346.235	1	253.828	337.343	1		67.9323
385	421	473.409	52.3829	1	541.132	54.0682	1	354.437	181.465	1	331.054	193.617	1	365.87	255.058	1	321.404	305.969	1	340.476	340.266	1	353.581	346.372	1	252.378	334.432	1		67.744
386	422	473.63	52.4897	1	541.234	54.2675	1	355.026	181.006	1	330.709	193.422	1	363.982	254.18	1	315.983	304.85	1	333.062	340.946	1	346.423	347.076	1	255.808	327.054	1		67.6276
387	423	473.676	52.6529	1	541.287	54.2896	1	353.861	180.1	1	329.495	192.552	1	362.821	252.185	1	310.726	303.781	1	327.048	339.781	1	340.493	347.446	1	264.722	326.091	1		67.6313
388	424	473.691	52.5146	1	541.19	54.4993	1	353.501	179.18	1	327.914	191.853	1	359.34	251.643	1	304.244	303.114	1	318.804	337.651	1	326.158	347.255	1	275.808	325.37	1		67.5284
389	425	473.432	52.3761	1	541.101	54.3025	1	351.721	178.405	1	326.761	191.784	1	358.24	249.742	1	298.812	301.647	1	309.038	337.344	1	318.13	345.008	1	291.307	327.509	1		67.6963
390	426	473.417	52.5122	1	541.511	54.39	1	350.392	178.207	1	325.995	191.236	1	351.011	252.189	1	293.51	299.868	1	301.811	339.07	1	311.98	346.002	1	317.051	338.281	1		68.1199
391	427	473.369	52.5452	1	541.23	54.3006	1	349.12	178.347	1	324.365	191.693	1	344.526	253.333	1	287.911	300.124	1	297.876	337.974	1	308.966	346.342	1	324.54	332.175	1		67.8837
392	428	473.654	52.5049	1	541.439	54.2987	1	347.239	178.528	1	323.745	192.018	1	341.92	252.182	1	283.478	299.635	1	290.16	339.058	1	299.507	347.187	1	344.404	328.958	1		67.8089
393	429	473.758	52.5195	1	541.443	54.3475	1	347.286	178.489	1	322.999	192.803	1	342.456	253.549	1	278.725	298.081	1	282.081	337.805	1	289.55	346.557	1	362.389	327.494	1		67.7094
394	430	473.227	52.5252	1	541.48	54.2518	1	345.847	179.206	1	321.598	193.324	1	335.626	258.321	1	272.871	296.808	1	275.224	338.78	1	282.24	346.645	1	378.391	326.427	1		68.2746
395	431	473.6	52.6408	1	541.587	54.4422	1	345.686	179.596	1	320.765	194.594	1	327.841	261.238	1	269.986	296.848	1	267.848	336.95	1	274.25	346.477	1	390.499	327.066	1		68.0106
396	432	473.642	52.3426	1	541.428	54.3252	1	344.89	180.683	1	320.47	195.394	1	324.126	260.125	1	265.679	295.946	1	261.138	336.937	1	267.716	345.742	1	399.525	326.858	1		67.8149
397	433	474.019	52.4379	1	541.838	54.3042	1	345.404	182.26	1	319.842	196.793	1	320.225	260.514	1	261.711	295.554	1	254.296	334.924	1	260.584	345.815	1	404.134	329.237	1		67.8446
398	434	473.573	52.5616	1	541.276	54.2933	1	346.911	182.89	1	322.012	198.041	1	318.082	260.399	1	256.149	295.102	1	246.646	334.909	1	254.501	346.049	1	400.825	331.144	1		67.7251
399	435	473.656	52.2725	1	541.203	54.1186	1	347.855	185.319	1	321.904	198.487	1	312.947	263.821	1	254.753	293.86	1	241.611	333.444	1	246.989	346	1	396.899	332.777	1		67.5717
400	436	473.418	52.3774	1	540.937	54.244	1	349.701	184.059	1	324.625	199.241	1	311.387	264.14	1	251.26	293.994	1	236.048	332.803	1	240.139	345.564	1	388.904	332.579	1		67.5448
401	437	473.425	52.3641	1	541.23	54.2315	1	350.211	183.966	1	325.303	198.145	1	311.127	265.613	1	250.658	293.638	1	230.998	332.051	1	235.834	345.095	1	381.624	332.944	1		67.8311
402	438	473.726	52.4452	1	541.07	54.2921	1	351.663	183.316	1	326.591	198.029	1	310.956	266.856	1	253.021	292.365	1	230.221	329.505	1	230.39	344.148	1	373.565	332.958	1		67.3701
403	439	473.308	52.5448	1	541.025	54.3569	1	351.651	183.063	1	327.753	197.601	1	313.475	266.194	1	256.084	288.591	1	236.898	327.323	1	234.646	339.518	0.999994	365.928	332.721	1		67.7412
404	440	473.202	52.5123	1	540.921	54.0683	1	351.874	182.541	1	326.703	197.084	1	328.45	258.415	1	260.136	286.212	1	246.339	325.276	1	242.32	337.33	1	359.157	332.447	1		67.7373
405	441	473.273	52.5878	1	540.755	54.3153	1	351.958	182.653	1	327.406	196.49	1	339.236	254.715	1	266.056	284.228	1	258.122	324.1	1	255.836	336.762	1	351.682	332.963	1		67.5036
406	442	473.535	52.3325	1	540.61	54.0218	1	351.679	181.076	1	326.988	194.533	1	346.277	252.954	1	273.537	285.513	1	270.812	323.58	1	270.444	335.678	1	345.934	333.004	1		67.0959
407	443	473.344	52.2316	1	541.085	54.2082	1	348.255	179.106	1	326.168	193.985	1	348.199	251.569	1	281.867	286.553	1	285.886	323.689	1	287.952	337.872	1	339.187	333.101	1		67.7707
408	444	473.31	52.5006	1	541.09	54.3153	1	348.794	179.813	1	326.16	194.05	1	354.218	252.47	1	290.956	288.746	1	300.137	326.071	1	306.835	337.919	1	329.67	334.357	1		67.8037
409	445	473.319	52.2684	1	541.518	54.0247	1	346.982	178.727	1	324.627	194.333	1	359.172	250.259	1	300.815	292.983	1	318.114	327.033	1	327.14	339.931	1	321.217	336.072	1		68.2221
410	446	473.413	52.3089	1	541.352	54.0221	1	346.931	175.659	1	323.65	192.453	1	363.072	249.129	1	311.433	297.536	1	334.796	327.949	1	345.369	338.883	1	316.495	332.146	1		67.9601
411	447	473.749	52.2863	1	541.733	54.1641	1	346.719	175.453	1	323.384	191.912	1	366.507	247.614	1	323.673	302.739	1	348.936	331.598	1	360.832	340.769	1	307.311	332.569	1		68.0101
412	448	473.586	52.3219	1	541.516	54.2083	1	346.071	173.986	1	323.303	191.364	1	369.004	247.503	1	334.255	305.476	1	361.734	335.28	1	374.96	340.293	1	299.768	333.173	1		67.9561
413	449	473.587	52.6062	1	541.383	54.2978	1	341.996	173.785	1	321.388	191.26	1	369.333	246.872	1	343.299	306.856	1	372.254	336.089	1	385.217	340.077	1	292.354	334.35	1		67.8168
414	450	473.603	52.4049	1	541.364	54.2552	1	342.619	175.576	1	320.908	191.925	1	371.398	248.118	1	347.073	307.749	1	375.818	337.436	1	386.39	341.157	1	285.421	333.572	1		67.7868
415	451	473.579	52.2017	1	541.853	53.9992	1	341.391	173.798	1	321.315	192.043	1	374.022	248.945	1	348.387	307.588	1	376.413	339.935	1	388.724	343.696	1	276.964	332.544	1		68.2979
416	452	473.672	52.1667	1	541.478	53.7906	1	342.843	176.64	1	320.659	194.748	1	372.335	249.906	1	345.274	310.213	1	371.969	341.814	1	385.398	344.297	1	269.966	333.676	1		67.8255
417	453	473.68	52.4526	1	541.43	54.168	1	344.891	177.417	1	321.907	197.265	1	370.035	253.273	1	339.656	309.701	1	363.932	340.706	1	376.029	344.847	1	265.293	331.416	1		67.771
418	454	473.511	52.2279	1	541.058	54.1327	1	347.733	178.486	1	323.875	196.22	1	367.675	253.603	1	332.696	308.41	1	356.947	341.301	1	369.455	345.021	1	260.162	332.617	1		67.5732
419	455	473.704	52.4056	1	541.319	54.2067	1	348.331	180.348	1	324.214	196.711	1	365.752	252.825	1	326.447	307.32	1	349.115	340.692	1	361.158	344.916	1	253.725	332.925	1		67.6387
420	456	473.405	52.3669	1	541.387	54.1778	1	349.462	180.07	1	325.717	195.513	1	361.981	254.124	1	321.839	306.81	1	342.934	340.231	1	355.264	345.603	1	249.589	332.844	1		68.0062
421	457	473.335	52.2662	1	541.507	54.2075	1	349.927	180.82	1	327.421	195.46	1	361.15	254.568	1	316.089	305.745	1	334.426	339.922	1	347.317	345.258	1	247.374	329.686	1		68.1991
422	458	473.168	52.5746	1	541.294	54.423	1	349.555	180.699	1	326.876	193.871	1	358.596	252.939	1	310.446	305.105	1	328.296	339.9	1	342.002	345.695	1	252.803	324.92	1		68.1514
423	459	473.239	52.4952	1	541.642	54.2369	1	349.117	180.595	1	325.348	194.229	1	356.668	252.657	1	303.767	303.606	1	320.423	339.188	1	332.183	345.737	1	262.99	324.53	1		68.426
424	460	473.644	52.5871	1	541.668	54.2193	1	347.021	180.377	1	323.802	193.707	1	355.595	251.351	1	298.722	301.865	1	312.465	337.979	1	322.696	344.885	1	274.643	322.615	1		68.0438
425	461	473.681	52.34	1	542.009	54.1567	1	346.191	180.252	1	322.869	192.773	1	352.729	250.784	1	292.651	300.577	1	302.437	336.266	1	312.159	343.717	1	288.457	324.046	1		68.3526
426	462	473.621	52.3427	1	542.117	54.0993	1	345.861	178.943	1	322.415	191.864	1	349.932	249.598	1	288.448	299.166	1	298.573	338.557	1	308.069	345.015	1	310.617	336.481	1		68.5183
427	463	473.486	52.5078	1	541.947	54.2233	1	344.665	179.816	1	321.241	191.949	1	344.726	251.312	1	283.193	298.303	1	292.32	337.574	1	301.713	344.193	1	325.231	330.68	1		68.4826
428	464	473.661	52.423	1	542.467	54.119	1	345.187	178.728	1	319.203	192.109	1	344.074	250.92	1	277.331	298.495	1	285.125	337.586	1	294.982	345.262	1	345.037	328.948	1		68.8273
429	465	473.722	52.2317	1	541.683	54.299	1	344.273	178.571	1	319.72	193.191	1	344.121	252.307	1	272.358	296.9	1	275.882	337.706	1	286.268	345.385	1	363.824	328.764	1		67.9926
430	466	473.819	52.3463	1	541.774	54.277	1	343.652	179.624	1	318.514	193.778	1	334.154	254.282	1	268.854	295.551	1	268.882	336.697	1	278.113	344.334	1	381.77	327.258	1		67.9828
431	467	473.478	52.3345	1	541.596	54.148	1	343.82	180.466	1	317.959	194.423	1	320.614	261.607	1	264.786	295.608	1	262.636	334.759	1	270.114	342.845	1	393.061	326.278	1		68.1418
432	468	473.448	52.3505	1	541.76	54.2155	1	343.335	181.755	1	318.243	196.17	1	319.447	258.517	1	261.101	295.126	1	255.45	335.503	1	263.726	344.445	1	401.193	326.791	1		68.3376
433	469	473.383	52.4734	1	541.971	54.6572	1	344.895	183.317	1	319.62	196.7	1	320.01	258.414	1	256.944	294.592	1	248.916	334.471	1	256.294	343.603	1	401.683	330.843	1		68.6227
434	470	473.558	52.4172	1	541.525	54.198	1	345.786	184.082	1	320.686	198.225	1	314.517	260.865	1	254.795	294.556	1	243.368	333.068	1	251.039	345.019	1	398.707	333.239	1		67.9903
435	471	473.502	52.4384	1	541.524	54.5533	1	347.963	185.445	1	321.697	198.689	1	312.05	260.347	1	251.919	294.302	1	237.657	332.895	1	244.105	345.362	1	391.892	334.081	1		68.0545
436	472	473.421	52.51	1	540.86	54.5213	1	348.855	184.747	1	324.192	198.626	1	308.817	260.958	1	250.627	293.904	1	231.889	332.963	1	237.308	344.267	1	384.728	332.947	1		67.4684
437	473	473.269	52.2667	1	541.13	54.3386	1	350.596	184.934	1	325.498	198.593	1	311.575	261.872	1	251.829	293.373	1	229.017	329.948	1	230.636	344.487	1	377.828	334.493	1		67.8925
438	474	473.542	52.4121	1	541.277	54.3115	1	352.77	184.616	1	326.406	198.24	1	313.832	264.337	1	253.365	289.93	1	231.812	326.941	1	230.365	340.357	1	371.14	334.602	1		67.7611
439	475	473.68	52.4008	1	541.38	54.4304	1	353.133	184.465	1	327.083	197.52	1	319.057	262.323	1	258.072	286.082	1	242.659	324.564	1	237.601	335.25	1	362.497	335.287	1		67.7301
440	476	473.585	52.5213	1	541.21	54.4641	1	352.255	182.058	1	327.491	196.808	1	339.425	254.03	1	263.116	284.847	1	253.623	324.571	1	250.508	337.135	1	354.876	334.474	1		67.6538
441	477	473.314	52.372	1	541.53	54.3558	1	351.581	182.506	1	327.07	196.193	1	343.582	256.426	1	268.781	284.943	1	263.553	323.662	1	263.647	337.87	1	347.635	334.776	1		68.2449
442	478	472.939	52.4726	1	541.066	54.4896	1	351.471	180.928	1	326.825	194.978	1	347.127	255.256	1	277.063	285.959	1	277.161	324.121	1	278.472	336.751	1	342.413	335.139	1		68.157
443	479	473.435	52.3165	1	541.613	54.1812	1	350.031	179.465	1	326.145	193.405	1	351.622	254.349	1	287.484	286.375	1	293.276	325.335	1	297.362	338.287	1	333.62	334.634	1		68.2033
444	480	473.277	52.3282	1	541.467	54.0326	1	349.535	178.787	1	326.112	192.848	1	359.893	251.775	1	296.272	290.301	1	307.429	327.204	1	316.193	339.775	1	323.1	338.108	1		68.2114
445	481	473.093	52.3949	1	541.436	53.967	1	348.224	175.827	1	326.113	192.217	1	365.247	249.524	1	306.451	294.536	1	325.935	328.424	1	332.649	339.008	1	317.65	334.921	1		68.3608
446	482	473.416	52.141	1	541.54	53.8483	1	347.682	177.497	1	326.592	192.104	1	367.954	247.322	1	318.168	299.492	1	341.877	329.506	1	353.931	339.781	1	312.089	334.822	1		68.1453
447	483	473.201	52.2882	1	541.332	54.0555	1	347.926	175.598	1	327.183	191.801	1	371.318	246.23	1	330.771	303.095	1	356.048	332.057	1	368.345	339.545	1	304.419	333.911	1		68.1531
448	484	473.398	52.4427	1	541.625	54.324	1	347.584	175.418	1	325.395	192.518	1	374.181	247.395	1	341.481	305.467	1	367.315	334.718	1	379.339	339.695	1	295.755	334.37	1		68.2538
449	485	473.352	52.3658	1	541.509	54.1259	1	347.575	175.835	1	325.535	192.434	1	373.939	245.717	1	349.461	307.231	1	376.917	336.085	1	387.574	341.844	1	288.397	334.323	1		68.1794
450	486	473.453	52.2825	1	541.134	54.3378	1	348.487	175.812	1	326.99	194.348	1	374.412	248.902	1	353.764	308.393	1	379.574	339.807	1	391.814	343.554	1	282.01	333.996	1		67.7123
451	487	473.109	52.3797	1	541.207	54.2743	1	349.621	177.295	1	327.314	195.626	1	375.648	249.425	1	351.656	310.806	1	376.777	340.745	1	389.309	345.057	1	275.692	334.524	1		68.1238
452	488	473.429	52.5922	1	541.258	54.5448	1	351.485	180.107	1	330.086	197.706	1	372.601	252.879	1	345.331	310.225	1	370.322	341.557	1	383.108	344.752	1	269.174	334.402	1		67.8574
453	489	473.434	52.3909	1	541.369	54.3864	1	354.478	182.638	1	332.037	197.196	1	373.231	252.753	1	339.272	309.184	1	362.728	340.722	1	374.788	345.477	1	262.165	334.139	1		67.9642
454	490	473.288	52.528	1	541.275	54.4525	1	355.764	182.469	1	332.518	196.837	1	373.037	253.938	1	333.202	307.882	1	355.982	340.575	1	368.325	345.722	1	258.366	334.641	1		68.0138
455	491	473.009	52.4865	1	541.724	54.4323	1	357.373	183.211	1	333.761	196.142	1	370.059	252.992	1	327.364	306.747	1	347.145	340.113	1	360.725	345.693	1	251.953	333.481	1		68.7434
456	492	473.245	52.3857	1	541.438	54.3733	1	357.225	182.399	1	334.098	195.48	1	369.063	254.047	1	321.899	305.568	1	341.365	340.224	1	355.002	345.799	1	251.694	330.747	1		68.2225
457	493	473.285	52.2706	1	541.497	54.1865	1	356.982	182.3	1	334.046	194.293	1	366.929	254.129	1	316.576	303.849	1	333.331	339.878	1	346.401	345.51	1	258.456	325.987	1		68.2393
458	494	473.307	52.4896	1	541.46	54.3248	1	356.238	181.045	1	333.613	194.137	1	365.284	252.665	1	310.446	302.97	1	326.699	338.728	1	338.476	345.818	1	267.693	324.624	1		68.1773
459	495	473.274	52.3012	1	541.029	54.1704	1	355.091	180.628	1	331.127	194.514	1	363.021	252.732	1	305.355	302.381	1	317.667	336.537	1	327.145	344.86	1	285.726	323.66	1		67.7811
460	496	473.142	52.4136	1	540.978	54.0702	1	354.023	180.049	1	330.836	194.529	1	359.511	251.889	1	299.969	301.351	1	309.972	337.601	1	319.994	343.65	1	302.848	324.119	1		67.8561
461	497	473.367	52.1754	1	541.333	54.0466	1	352.892	178.934	1	329.635	193.991	1	357.125	249.92	1	295.281	299.962	1	303.165	338.057	1	312.885	344.653	1	322.675	338.484	1		67.9911
462	498	473.431	52.43	1	540.945	54.1106	1	352.342	178.845	1	328.782	193.741	1	353.423	249.102	1	289.272	299.084	1	298.181	336.508	1	309.851	345.51	1	340.876	330.997	1		67.534
463	499	473.318	52.2473	1	540.896	53.9325	1	351.3	179.857	1	327.759	194.198	1	350.905	252.036	1	284.597	297.774	1	290.844	338.943	1	299.29	346.941	1	361.328	330.94	1		67.5989
464	500	473.308	52.262	1	540.752	53.9687	1	351.622	180.087	1	327.377	194.549	1	345.776	250.754	1	280.272	296.064	1	283.741	336.481	1	290.191	344.661	1	380.157	329.082	1		67.4655
465	501	473.62	52.3157	1	541.41	54.1769	1	350.957	179.474	1	326.713	194.828	1	339.635	254.092	1	275.259	295.956	1	275.081	335.478	1	281.776	344.164	1	392.936	329.035	1		67.8153
466	502	473.366	52.4009	1	540.987	54.2596	1	351.113	180.084	1	326.458	195.596	1	328.598	258.58	1	271.234	295.652	1	267.858	336.38	1	275.544	344.627	1	402.572	327.723	1		67.6461
467	503	473.056	52.5848	1	540.906	54.4472	1	350.584	180.219	1	326.534	196.015	1	326.986	258.371	1	266.991	295.31	1	262.301	335.003	1	269.684	343.634	1	405.884	329.894	1		67.8762
468	504	473.279	52.4487	1	540.885	54.2395	1	352.396	182.572	1	328.163	197.534	1	323.758	259.634	1	264.393	294.624	1	256.103	333.981	1	262.634	344.566	1	401.651	332.558	1		67.6295
469	505	473.426	52.6809	1	541.259	54.334	1	354.225	182.815	1	329.497	197.452	1	320.587	261.417	1	261.839	293.943	1	248.644	334.892	1	256.431	344.858	1	395.954	333.884	1		67.8538
470	506	473.316	52.4427	1	541.353	54.208	1	355.712	183.303	1	330.354	197.147	1	320.957	261.049	1	261.078	293.895	1	244.28	333.275	1	249.075	345.185	1	389.283	333.98	1		68.0593
471	507	473.231	52.5461	1	541.721	54.32	1	358.536	183.534	1	331.979	196.024	1	320.821	261.035	1	260.418	292.964	1	240.632	331.44	1	242.385	345.731	1	381.803	333.146	1		68.5121
472	508	473.09	52.3354	1	541.588	54.1199	1	358.545	182.407	1	333.077	194.989	1	318.966	261.065	1	261.173	291.087	1	239.402	328.223	1	239.405	343.56	1	374.066	334.006	1		68.5213
473	509	472.785	52.5564	1	541.28	54.3349	1	359.126	182.697	1	333.639	194.87	1	323.614	260.806	1	262.542	287.508	1	245.936	325.944	1	241.936	339.344	0.999989	366.477	334.283	1		68.5176
474	510	472.972	52.1712	1	541.442	54.2484	1	358.799	181.977	1	334.501	194.14	1	337.824	253.566	1	267.773	285.763	1	255.249	324.514	1	253.916	336.392	1	358.98	335.009	1		68.5016
475	511	473.059	52.2315	1	541.406	54.143	1	359.85	180.916	1	334.278	193.016	1	348.75	253.749	1	272.873	284.804	1	265.574	323.475	1	266.055	337.324	1	352.752	334.264	1		68.3739
476	512	473.303	52.3688	1	541.095	54.4132	1	357.427	180.23	1	334.521	192.901	1	352.782	254.118	1	280.567	284.585	1	277.869	323.58	1	279.701	337.217	1	344.934	335.31	1		67.8229
477	513	473.264	52.2945	1	541.181	54.2431	1	355.963	178.938	1	332.918	192.084	1	356.812	252.013	1	290.281	286.353	1	294.674	324.433	1	296.917	337.205	1	338.447	334.581	1		67.9446
478	514	473.037	52.2562	1	541.258	54.0098	1	353.992	177.852	1	332.064	191.977	1	363.868	249.353	1	299.476	288.477	1	307.378	325.702	1	313.966	338.21	1	329.054	336.339	1		68.2432
479	515	472.966	52.3479	1	541.134	54.0818	1	351.988	178.099	1	331.239	191.857	1	369.237	249.414	1	308.808	292.29	1	323.824	327.592	1	331.629	339.725	1	317.133	334.583	1		68.1903
480	516	473.255	52.4193	1	541.449	54.0081	1	352.974	177.541	1	331.709	191.743	1	373.284	247.903	1	319.645	297.376	1	339.47	328.989	1	349.179	339.616	1	316.471	333.728	1		68.2123
481	517	473.179	52.2093	1	541.515	54.1556	1	351.663	174.812	1	330.849	191.702	1	374.069	250.67	1	331.081	301.195	1	354.032	330.458	1	364.1	339.703	1	308.114	333.785	1		68.3633
482	518	473.546	52.2887	1	541.529	54.1655	1	351.023	175.029	1	329.782	191.653	1	373.999	249.288	1	340.991	304.417	1	365.515	334.214	1	376.203	340.286	1	299.434	333.238	1		68.0087
483	519	473.204	52.3019	1	541.659	53.8209	1	349.699	174.927	1	330.111	192.004	1	377.393	248.067	1	350.112	306.529	1	377.227	335.802	1	388.806	341.76	1	290.519	333.663	1		68.4725
484	520	473.373	52.3655	1	541.757	53.9812	1	350.525	176.621	1	328.916	193.281	1	380.139	248.806	1	355.721	308.316	1	383.24	338.748	1	395.878	342.295	1	285.345	334.45	1		68.4035
485	521	473.407	52.2554	1	541.603	54.0583	1	351.069	176.409	1	329.388	194.629	1	380.615	250.088	1	357.034	309.641	1	382.681	341.146	1	394.841	345.159	0.999999	279.484	333.499	1		68.2195
486	522	473.463	52.6801	1	541.599	54.2272	1	352.267	178.635	1	330.917	195.841	1	378.476	252.012	1	352.068	310.89	1	377.284	340.679	1	389.491	345.768	1	273.314	334.71	1		68.1539
487	523	473.376	52.3487	1	541.702	54.0655	1	354.848	182.236	1	331.949	197.282	1	376.868	252.996	1	346.679	309.858	1	370.908	342.424	1	383.16	345.833	1	266.522	334.09	1		68.3471
488	524	473.123	52.3435	1	542.155	54.0357	1	357.704	182.753	1	334.141	196.883	1	375.196	253.443	1	340.74	308.894	1	362.801	341.901	1	374.581	345.207	1	260.447	333.713	1		69.0527
489	525	473.241	52.2909	1	541.493	54.376	1	358.681	183.216	1	335.378	196.715	1	374.666	255.001	1	334.102	308.106	1	355.195	341.277	1	368.136	345.666	1	254.308	333.305	1		68.2836
490	526	473.185	52.1917	1	541.451	54.3416	1	359.827	183.684	1	335.809	195.787	1	372.97	255.209	1	328.493	306.391	1	347.59	340.309	1	359.17	345.207	1	251.297	331.895	1		68.3008
491	527	473.306	52.2861	1	541.765	54.2663	1	359.819	182.832	1	336.213	194.536	1	368.298	253.925	1	322.611	304.674	1	341.8	339.97	1	355.37	346.199	1	252.94	327.09	1		68.4877
492	528	473.255	52.359	1	541.763	54.4482	1	359.033	182.092	1	335.284	193.789	1	367.487	252.533	1	317.946	302.86	1	333.198	339.398	1	347.129	345.713	1	261.262	325.24	1		68.5398
493	529	473.385	52.3903	1	541.301	54.3568	1	358.513	180.471	1	334.162	193.295	1	367.991	251.537	1	313.075	302.836	1	327.787	339.25	1	340.13	345.886	1	274.262	324.35	1		67.9442
494	530	473.35	52.3451	1	541.516	54.2531	1	356.696	180.567	1	332.545	192.887	1	363.385	251.251	1	307.219	302.585	1	317.026	336.331	1	326.289	344.883	1	291.241	326.542	1		68.1922
495	531	473.349	52.4133	1	541.275	54.2274	1	354.956	179.994	1	331.595	192.889	1	361.184	250.336	1	301.998	300.975	1	310.007	338.504	1	321.748	343.666	1	304.937	325.319	1		67.9502
496	532	473.116	52.2807	1	541.388	54.1718	1	354.253	179.212	1	330.159	192.95	1	357.096	250.543	1	297.014	299.413	1	303.428	338.491	1	312.331	345.039	1	323.064	339.471	1		68.2985
497	533	473.588	52.3442	1	541.665	54.3289	1	352.083	179.095	1	328.234	192.844	1	352.923	249.98	1	290.087	299.699	1	298.34	338.691	1	309.256	345.409	1	336.354	329.947	1		68.1067
498	534	473.753	52.3026	1	541.938	53.9807	1	351.647	178.979	1	327.482	193.232	1	347.573	250.021	1	285.48	298.27	1	290.302	338.708	1	298.666	346.468	1	353.099	329.246	1		68.2064
499	535	473.583	52.4801	1	542.039	54.4076	1	350.425	180.05	1	326.434	193.923	1	345.769	254.486	1	281.113	297.425	1	283.189	338.194	1	291.504	346.356	1	368.563	328.634	1		68.483
500	536	473.871	52.2707	1	542.039	54.2993	1	350.856	180.389	1	326.183	194.295	1	335.232	258.296	1	276.335	295.374	1	275.405	337.231	1	283.407	344.507	1	381.701	328.058	1		68.1973
501	537	473.592	52.2711	1	542.161	54.2238	1	350.919	180.736	1	325.516	195.016	1	328.365	261.431	1	271.217	296.138	1	267.517	336.907	1	275.826	345.309	1	390.709	328.444	1		68.5972
502	538	473.604	52.2883	1	541.693	54.1492	1	350.643	181.828	1	325.311	195.567	1	325.172	259.706	1	268.345	296.153	1	262.511	335.792	1	268.453	345.015	1	398.529	328.206	1		68.115
503	539	473.72	52.2349	1	541.713	54.2514	1	350.837	182.917	1	326.195	197.323	1	321.794	260.251	1	264.142	295.035	1	255.834	335.049	1	262.967	344.856	1	402.765	330.989	1		68.0228
504	540	473.634	52.4286	1	542.111	54.2023	1	351.397	184.428	1	326.868	198.559	1	319.422	260.591	1	260.765	294.581	1	248.708	335.875	1	256.475	344.759	1	400.204	334.099	1		68.4997
505	541	473.754	52.4417	1	541.792	54.1973	1	353.554	185.203	1	328.436	198.758	1	318.124	261.781	1	258.128	294.157	1	243.684	334.982	1	250.816	346.246	1	393.065	334.891	1		68.0603
506	542	473.614	52.3348	1	541.915	54.2758	1	354.648	184.816	1	329.363	198.277	1	317.539	261.765	1	256.168	295.044	1	238.216	333.052	1	243.143	346.501	1	386.259	334.321	1		68.3287
507	543	473.331	52.3025	1	541.498	54.1062	1	356.177	184.046	1	330.282	197.858	1	314.859	263.792	1	255.529	294.23	1	233.698	331.156	1	236.869	344.565	1	378.81	334.937	1		68.1902
508	544	473.227	52.3317	1	541.819	54.0841	1	357.689	184.544	1	330.946	196.522	1	317.531	263.054	1	257.45	291.966	1	233.845	328.456	1	234.702	344.758	1	371.286	334.4	1		68.6153
509	545	473.244	52.1286	1	541.681	54.1244	1	357.373	183.739	1	331.202	195.996	1	320.821	260.604	1	259.353	288.036	1	241.536	325.969	1	238.257	337.21	1	363.081	335.647	1		68.4665
510	546	473.269	52.2906	1	541.721	54.1072	1	356.96	184.154	1	331.737	195.712	1	336.403	255.728	1	264.27	285.67	1	250.98	326.338	1	248.404	338.507	0.999992	355.675	336.034	1		68.4768
511	547	473.375	52.3973	1	541.507	54.2085	1	356.45	182.105	1	331.301	195.606	1	341.791	257.481	1	268.773	285.273	1	261.366	325.511	1	260.043	339.266	1	348.943	335.623	1		68.1566
512	548	473.26	52.4059	1	541.826	54.2271	1	356.016	181.473	1	330.967	194.661	1	352.402	252.256	1	276.901	286.327	1	273.46	324.75	1	274.118	338.411	1	342.115	335.436	1		68.5896
513	549	473.494	52.3133	1	541.718	54.2749	1	353.455	180.734	1	329.671	193.358	1	352.943	252.263	1	284.89	287.095	1	289.83	325.162	1	290.198	339.417	1	334.222	335.93	1		68.2523
514	550	473.233	52.477	1	541.863	54.2957	1	352.587	180.955	1	328.924	193.828	1	357.587	252.623	1	293.673	289.492	1	301.448	326.349	1	308.125	338.699	1	324.203	337.173	1		68.6542
515	551	473.453	52.3352	1	541.812	54.0313	1	350.806	179.9	1	328.296	193.524	1	364.815	251.046	1	302.886	292.076	1	317.816	329.265	1	324.208	340.847	1	315.122	336.28	1		68.3796
516	552	473.489	52.4624	1	541.901	54.1191	1	350.485	179.575	1	327.856	193.405	1	368.472	249.466	1	311.839	296.184	1	331.422	328.048	1	341.701	339.255	1	311.62	334.897	1		68.4316
517	553	473.536	52.511	1	542.013	54.2002	1	348.635	179.215	1	326.497	193.715	1	368.885	250.292	1	322.993	301.056	1	345.521	331.481	1	354.932	341.255	1	305.073	335.219	1		68.4976
518	554	473.634	52.2425	1	542.22	54.0142	1	347.288	178.156	1	324.6	193.589	1	370.693	250.05	1	332.204	303.576	1	356.342	333.252	1	368.459	340.204	1	296.838	335.292	1		68.6096
519	555	473.287	52.2991	1	541.645	53.8443	1	345.806	177.968	1	322.842	194.881	1	374.206	248.002	1	341.542	306.101	1	369.36	334.371	1	379.833	339.789	1	289.885	335.964	1		68.3751
520	556	473.282	52.4238	1	541.416	54.0105	1	345.28	178.294	1	322.281	195.339	1	376.572	248.231	1	348.178	307.914	1	377.268	338.303	1	388.487	342.921	1	280.666	335.031	1		68.1525
521	557	473.571	52.2976	1	541.664	53.9885	1	345.349	179.418	1	322.574	196.601	1	376.186	249.625	1	352.163	310.229	1	378.611	341.405	1	390.725	346.543	0.999999	275.245	335.37	1		68.1144
522	558	473.55	52.4294	1	541.96	54.0428	1	346.004	180.312	1	323.375	198.118	1	375.226	249.652	1	350.942	312.458	1	376.615	341.522	1	387.858	346.297	1	269.099	335.984	1		68.4283
523	559	473.332	52.3546	1	541.653	54.0582	1	346.911	181.721	1	323.855	199.424	1	369.659	254.537	1	343.725	311.619	1	369.565	342.78	1	381.027	346.343	1	261.926	335.485	1		68.3424
524	560	473.189	52.333	1	541.492	54.24	1	348.201	183.708	1	325.47	199.124	1	370.038	257.383	1	337.463	309.71	1	360.993	341.95	1	373.054	345.961	1	257.338	335.011	1		68.3294
525	561	473.403	52.2838	1	541.646	54.2245	1	349.36	184.359	1	326.825	198.547	1	367.329	257.922	1	332.379	310.033	1	354.459	342.199	1	365.979	346.53	1	250.766	335.258	1		68.2715
526	562	473.309	52.4602	1	541.853	54.3748	1	350.072	184.305	1	327.331	197.679	1	365.365	257.138	1	326	307.853	1	347.298	341.902	1	358.875	345.898	1	245.409	334.389	1		68.5702
527	563	473.288	52.2809	1	541.991	54.2135	1	351.981	184.293	1	327.348	196.582	1	363.512	257.454	1	320.632	307.399	1	338.558	341.627	1	350.888	346.892	1	243.525	331.999	1		68.7299
528	564	473.488	52.3257	1	542.029	54.1403	1	352.083	183.901	1	328.34	195.912	1	363.186	254.828	1	314.724	305.772	1	331.749	340.633	1	344.333	346.897	1	247.821	329.105	1		68.5652
529	565	473.618	52.3274	1	541.734	54.1192	1	352.656	183.068	1	328.385	194.688	1	360.443	252.562	1	309.6	304.408	1	324.436	340.453	1	336.784	346.873	1	256.205	325.565	1		68.1396
530	566	473.499	52.3422	1	542.428	54.1078	1	351.124	182.552	1	326.593	193.816	1	357.922	252.115	1	303.255	304.248	1	317.273	339.926	1	326.771	347.048	1	269.088	326.299	1		68.9515
531	567	473.897	52.1286	1	542.252	53.9575	1	349.313	181.97	1	324.832	193.811	1	356.257	250.888	1	298.745	303.004	1	309.098	337.669	1	317.257	346.014	1	285.757	327.732	1		68.3789
532	568	473.507	52.2812	1	541.932	54.1321	1	347.686	181.315	1	322.449	192.9	1	349.922	251.722	1	292.758	301.079	1	301.121	337.976	1	310.661	345.314	1	313.914	338.428	1		68.4504
533	569	473.688	52.4093	1	542.273	54.1829	1	344.943	180.568	1	319.452	193	1	345.04	252.016	1	287.252	299.799	1	295.845	338.529	1	305.479	345.573	1	317.863	336.873	1		68.6073
534	570	473.547	52.3136	1	542.066	54.0464	1	342.64	180.74	1	317.467	193.376	1	341.479	252.98	1	280.314	299.838	1	287.947	338.812	1	298.597	347.123	1	338.635	333.265	1		68.5411
535	571	473.609	52.2303	1	542.225	54.1151	1	342.101	180.519	1	315.588	193.438	1	338.528	254.008	1	274.626	298.609	1	280.776	340.368	1	290.283	346.929	1	356.858	332.593	1		68.6423
536	572	473.774	52.4461	1	542.003	54.1841	1	340.562	181.369	1	314.976	194.062	1	331.651	257.256	1	271.451	298.707	1	274.312	338.849	1	280.128	347.41	1	375.167	331.13	1		68.2518
537	573	473.84	52.3337	1	542.222	53.8922	1	339.747	182.208	1	314.42	195.302	1	328.827	255.536	1	267.01	298.139	1	266.525	337.972	1	271.101	345.646	1	386.343	330.363	1		68.3996
538	574	473.795	52.3665	1	542.374	54.0672	1	339.188	183.204	1	314.457	195.874	1	321.326	259.927	1	263.033	298.994	1	260.352	338.088	1	266.769	345.969	1	393.106	329.863	1		68.5992
539	575	473.629	52.3853	1	542.263	53.8241	1	339.526	183.635	1	314.362	196.326	1	317.84	261.113	1	259.465	297.77	1	251.967	337.399	1	259.447	346.515	1	397.522	331.24	1		68.6491
540	576	473.782	52.3918	1	542.184	53.9541	1	339.079	184.791	1	313.677	197.408	1	313.306	262.95	1	255.653	297.475	1	245.575	337.324	1	253.028	345.724	1	397.023	333.48	1		68.4201
541	577	474.032	52.4168	1	542.363	54.0179	1	339.182	185.934	1	314.465	198.811	1	311.539	263.232	1	251.704	297.442	1	239.546	336.516	1	247	347.064	1	390.738	335.431	1		68.3495
542	578	473.7	52.4785	1	542.585	54.0196	1	339.937	186.903	1	315.327	199.537	1	309.688	262.336	1	248.678	297.093	1	233.272	335.921	1	240.187	347.285	1	382.953	334.853	1		68.9022
543	579	473.516	52.3926	1	542.152	54.0926	1	342.467	186.576	1	317.322	198.937	1	309.013	261.67	1	246.829	296.553	1	228.489	334.333	1	232.453	347.109	1	377.569	335.589	1		68.657
544	580	473.513	52.4526	1	542.371	54.1465	1	344.106	185.657	1	318.883	198.111	1	307.497	264.875	1	247.17	296.455	1	224.369	332.856	1	225.764	346.613	1	369.61	335.784	1		68.8794
545	581	473.436	52.3141	1	542.24	53.9755	1	345.941	184.875	1	320.142	197.756	1	306.864	262.339	1	247.485	295.051	1	224.268	330.701	1	223.7	344.687	1	361.247	335.043	1		68.8245
546	582	473.487	52.4763	1	542.242	54.1944	1	346.667	184.488	1	321.04	196.868	1	313.195	259.294	1	250.332	291.787	1	229.04	329.01	1	226.884	340.981	1	353.404	335.549	1		68.7769
547	583	473.523	52.3048	1	542.616	54.2094	1	346.621	183.647	1	321.405	195.314	1	326.203	253.852	1	253.037	288.266	1	239.776	328.849	1	237.68	341.382	1	346.32	336.277	1		69.1187
548	584	473.133	52.3765	1	541.957	54.1807	1	347.297	182.558	1	321.778	194.133	1	337.961	252.196	1	257.716	286.38	1	248.707	326.944	1	245.851	339.041	1	339.908	336.991	1		68.8478
549	585	473.461	52.3124	1	542.261	54.1852	1	345.783	182.061	1	320.702	193.908	1	338.699	253.985	1	264.543	286.618	1	260.178	326.108	1	260.643	338.387	1	333.001	336.855	1		68.826
550	586	473.523	52.1532	1	542.175	53.8374	1	344.404	181.823	1	319.884	194.176	1	340.279	253.446	1	272.042	287.715	1	273.81	325.651	1	273.86	339.088	1	326.006	336.466	1		68.6727
551	587	473.411	52.1789	1	542.356	53.9754	1	342.936	180.821	1	318.331	194.043	1	344.679	254.207	1	280.688	290.837	1	289.575	328.946	1	294.095	342.032	1	318.277	337.341	1		68.9689
552	588	473.557	52.2331	1	542.229	53.9217	1	341.231	180.586	1	317.305	195.297	1	350.005	253.521	1	291.71	294.467	1	304.053	331.363	1	311.182	342.025	1	299.095	338.477	1		68.6935
553	589	473.606	52.2734	1	542.373	53.8366	1	338.374	179.786	1	315.349	195.555	1	357.119	253.777	1	300.849	299.492	1	320.491	331.989	1	329.721	344.273	1	300.996	336.935	1		68.7848
554	590	473.798	52.3215	1	542.535	53.8176	1	336.885	179.379	1	314.609	195.154	1	359.487	253.738	1	312.176	305.769	1	336.413	334.532	1	346.47	344.388	1	295.171	337.184	1		68.7526
555	591	473.718	52.6423	1	542.199	53.9669	1	334.968	179.384	1	313.167	195.945	1	362.193	252.946	1	323.823	309.458	1	348.96	336.343	1	363.285	344.003	1	288.675	337.595	1		68.4934
556	592	473.955	52.3412	1	542.214	53.8589	1	333.439	180.069	1	312.864	196.747	1	364.211	251.492	1	332.748	311.457	1	361.774	341.16	1	375.012	345.602	1	278.629	335.776	1		68.2765
557	593	473.878	52.3007	1	541.891	53.753	1	332.267	180.67	1	311.265	197.524	1	365.99	253.905	1	339.561	312.844	1	368.665	342.419	1	382.335	344.705	0.999999	271.016	336.282	1		68.0288
558	594	473.46	52.299	1	542.088	53.8928	1	331.776	181.572	1	311.216	199.319	1	364.005	253.291	1	342.235	315.14	1	370.332	345.356	1	385.128	349.04	1	264.014	336.033	1		68.6465
559	595	473.762	52.3985	1	542.029	53.9539	1	331.729	183.559	1	310.748	201.462	1	362.188	259.267	1	338.68	316.548	1	364.738	345.618	1	376.627	348.611	1	258.645	337.261	1		68.2853
560	596	473.71	52.2169	1	541.714	53.9849	1	332.054	185.806	1	310.725	202.837	1	360.1	258.43	1	330.524	316.647	1	357.255	346.105	1	369.793	349.321	1	251.956	338.638	1		68.0273
561	597	473.874	52.2429	1	542.298	54.0802	1	332.534	185.174	1	310.451	201.996	1	355.637	261.511	1	323.387	314.66	1	349.414	347.261	1	363.271	351.009	1	246.829	337.922	1		68.4485
562	598	473.596	52.2056	1	542.248	54.0785	1	332.823	184.775	1	310.15	201.605	1	356.675	262.146	1	318.869	315.496	1	342.541	346.262	1	355.268	351.098	1	239.807	336.007	1		68.6776
563	599	473.71	52.1248	1	541.988	54.1759	1	334.649	184.473	1	310.985	200.208	1	352.62	262.362	1	312.674	313.891	1	335.484	345.524	1	348.883	349.77	1	233.72	336.669	1		68.3095
564	600	472.952	52.401	1	541.548	54.1801	1	334.688	184.629	1	310.368	198.653	1	348.225	257.101	1	306.149	311.664	1	327.532	344.979	1	340.252	350.481	1	232.143	334.251	1		68.6185
565	601	473.193	52.3154	1	541.104	54.1906	1	334.934	183.821	1	311.082	197.143	1	345.63	256.168	1	300.432	311.057	1	319.786	344.69	1	332.346	350.341	1	234.939	330.159	1		67.9373
566	602	473.45	52.3209	1	541.346	54.247	1	335.254	183.223	1	309.939	195.489	1	344.377	254.054	1	294.61	309.222	1	313.016	344.208	1	325.712	349.375	1	239.891	327.472	1		67.9242
567	603	473.356	52.4422	1	541.908	54.2069	1	334.792	182.146	1	308.997	194.859	1	342.34	254.272	1	288.59	308.241	1	304.854	344.752	1	318.55	350.908	1	251.499	327.825	1		68.5752
568	604	473.671	52.3808	1	541.629	54.4637	1	332.79	181.161	1	306.627	193.539	1	339.022	253.274	1	281.848	306.457	1	297.731	343.33	1	309.657	349.478	1	265.106	328.354	1		67.9892
569	605	473.412	52.4285	1	541.538	54.1015	1	331.073	180.692	1	305.428	192.831	1	336.065	252.199	1	278.913	305.157	1	289.213	342.785	1	301.326	350.061	1	276.089	327.87	1		68.147
570	606	473.405	52.4056	1	541.323	53.9503	1	328.475	180.348	1	303.64	192.651	1	332.084	253.569	1	271.69	303.327	1	283.115	344.266	1	293.706	349.848	1	295.753	339.593	1		67.9356
571	607	473.419	52.3932	1	541.073	54.1409	1	326.693	180.73	1	301.17	192.932	1	326.446	252.998	1	266.896	304.329	1	275.285	343.316	1	288.679	350.988	1	312.618	334.741	1		67.6768
572	608	473.318	52.1375	1	540.701	54.0587	1	324.81	180.444	1	299.063	192.831	1	320.609	258.689	1	260.747	302.938	1	268.361	342.888	1	277.078	349.756	1	331.653	334.063	1		67.4106
573	609	473.562	52.4101	1	540.967	54.1959	1	322.754	181.375	1	297.11	193.599	1	320.454	259.091	1	255.653	301.597	1	260.849	343.399	1	271.062	351.349	1	346.533	331.332	1		67.4285
574	610	473.199	52.309	1	541.051	53.9597	1	320.487	182.039	1	295.992	194.281	1	307.241	261.405	1	251.128	302.572	1	253.239	341.674	1	261.411	350.645	1	359.796	330.627	1		67.872
575	611	473.216	52.1548	1	541.265	53.8349	1	318.039	182.922	1	294.746	195.778	1	303.11	265.338	1	247.364	301.223	1	246.74	341.978	1	254.782	350.465	1	373.378	329.506	1		68.0704
576	612	472.666	52.2231	1	541.31	53.9242	1	317.425	183.592	1	294.114	195.61	1	298.883	263.557	1	241.697	300.391	1	237.772	339.668	1	246.481	350.931	1	380.587	328.886	1		68.665
577	613	473.127	52.181	1	541.402	53.6712	1	315.835	185.027	1	292.476	197.69	1	296.723	264.223	1	237.47	299.398	1	230.901	339.631	1	239.616	349.755	1	384.103	330.36	1		68.2912
578	614	473.488	52.2422	1	540.965	53.5556	1	315.931	185.12	1	292.295	198.336	1	293.608	264.601	1	233.812	298.951	1	224.659	339.591	1	234.858	351.006	1	383.122	333.473	1		67.4901
579	615	473.573	52.2303	1	540.8	53.5864	1	315.691	187.063	1	291.585	198.69	1	291.673	262.417	1	230.04	297.737	1	217.267	338.779	1	225.781	349.734	1	376.103	334.544	1		67.2408
580	616	473.555	52.185	1	541.098	53.6443	1	315.991	186.593	1	291.76	199.822	1	291.389	259.352	1	226.842	297.706	1	211.447	338.703	1	220.188	350.25	1	368.816	335.104	1		67.5585
581	617	473.562	52.2221	1	541.202	53.7867	1	317.344	185.974	1	291.761	199.831	1	288.013	259.723	1	223.678	297.832	1	205.63	338.25	1	212.69	350.289	1	361.812	334.582	1		67.6573
582	618	473.723	52.2316	1	541.83	53.8646	1	318.68	184.846	1	293.748	197.933	1	285.43	260.414	1	223.576	297.281	1	201.785	336.815	1	206.723	350.948	1	353.923	334.264	1		68.1261
583	619	473.713	52.3514	1	541.525	54.0653	1	322.576	182.934	1	295.239	195.492	1	283.583	263.668	1	225.044	295.221	1	200.591	333.885	1	203.864	349.383	1	345.869	334.088	1		67.8336
584	620	474.104	52.3327	1	541.348	53.9614	1	323.962	181.674	1	297.136	194.014	1	285.206	261.784	1	226.992	290.496	1	207.224	330.358	1	203.642	343.043	0.999999	340.082	334.507	1		67.2636
585	621	474.096	52.2602	1	541.562	53.8751	1	325.358	180.555	1	298.976	192.984	1	291.058	256.885	1	230.354	286.429	1	214.094	328.178	1	212.221	343.623	1	332.026	335.228	1		67.4853
586	622	474.176	52.2841	1	541.524	54.0443	1	325.419	179.045	1	299.413	191.353	1	307.205	252.421	1	235.093	285.351	1	223.435	326.255	1	224.157	339.542	1	325.667	336.192	1		67.3716
587	623	473.932	52.326	1	541.657	53.862	1	325.062	178.153	1	299.811	189.907	1	315.402	250.08	1	241.383	285.238	1	234.038	325.502	1	236.974	338.941	1	318.574	336.273	1		67.7424
588	624	473.903	52.3506	1	541.169	53.9451	1	324.591	177.393	1	299.171	189.802	1	316.9	251.578	1	249.54	286.764	1	246.716	328.263	1	250.405	341.605	1	313.107	337.064	1		67.2849
589	625	473.745	52.2057	1	541.291	53.7577	1	324.091	177.434	1	298.865	189.361	1	321.456	252.195	1	257.468	289.64	1	261.93	330.195	1	268.498	342.978	1	303.518	336.899	1		67.5635
590	626	473.617	52.1757	1	541.587	53.8173	1	322.387	177.946	1	298.181	189.806	1	328.14	251.844	1	266.087	293.958	1	275.689	332.023	1	285.226	344.332	1	290.686	341.913	1		67.9894
591	627	473.646	52.2246	1	541.534	53.8687	1	322.317	177.606	1	297.298	190.719	1	333.691	253.223	1	276.54	297.567	1	294.675	333.831	1	302.756	343.422	1	280.434	335.47	1		67.908
592	628	473.517	52.2417	1	541.71	53.6833	1	319.871	177.951	1	295.46	190.76	1	338.3	252.274	1	287.086	303.011	1	307.05	335.59	1	320.392	345.877	1	279.986	335.443	1		68.2079
593	629	473.431	52.1708	1	541.869	53.7347	1	319.783	177.858	1	294.701	191.403	1	341.105	253.99	1	298.017	307.645	1	322.081	337.403	1	334.27	346.617	1	273.895	336.456	1		68.4558
594	630	473.468	52.0519	1	542.195	53.5006	1	316.744	179.171	1	293.658	192.976	1	342.871	253.776	1	309.231	310.66	1	335.922	339.517	1	347.822	345.449	1	265.083	336.603	1		68.7422
595	631	473.296	52.1017	1	541.876	53.612	1	315.4	179.916	1	292.643	194.283	1	345.205	251.208	1	317.636	311.017	1	345.398	340.071	1	357.262	345.474	1	258.147	337.536	1		68.5969
596	632	473.494	52.1294	1	541.992	53.6965	1	315.039	180.411	1	291.766	195.584	1	347.733	249.948	1	322.611	310.301	1	350.804	340.13	1	365.328	343.976	1	251.357	337.496	1		68.5165
597	633	473.724	52.2135	1	541.654	53.8381	1	313.638	180.027	1	292.279	197.194	1	351.473	249.004	1	325.862	311.561	1	353.313	342.012	1	366.859	345.565	1	243.962	338.397	1		67.9494
598	634	473.554	52.3097	1	541.844	53.712	1	314.29	183.237	1	293.515	199.896	1	351.518	251.997	1	323.538	313.651	1	349.548	344.382	1	362.788	348.017	1	236.939	336.493	1		68.3038
599	635	473.841	52.2227	1	541.474	53.8331	1	315.187	185.71	1	294.494	201.187	1	345.179	257.776	1	316.743	314.321	1	342.787	344.251	1	355.343	348.07	1	231.984	337.444	1		67.6528
600	636	473.811	52.2704	1	541.743	54.0248	1	315.733	185.741	1	294.061	200.967	1	341.909	259.214	1	310.77	313.874	1	334.31	344.082	1	347.166	348.356	1	226.744	336.713	1		67.9547
601	637	473.755	52.3253	1	541.827	54.0839	1	316.933	185.994	1	294.805	200.331	1	339.733	260.118	1	305.087	313.227	1	327.753	344.209	1	340.864	348.135	1	219.877	336.754	1		68.0949
602	638	473.609	52.2233	1	542.162	53.9733	1	318.917	185.878	1	295.603	198.497	1	337.922	258.951	1	299.509	311.49	1	320.923	343.843	1	333.272	348.459	1	217.111	336.235	1		68.5756
603	639	473.494	52.2053	1	542.365	54.0025	1	320.844	184.327	1	296.024	196.6	1	334.869	256.098	1	294.138	308.998	1	314.402	343.603	1	326.263	347.333	1	214.851	333.338	1		68.8944
604	640	473.307	52.2337	1	542.29	54.0636	1	323.5	183.114	1	297.351	194.132	1	333.109	253.588	1	288.299	307.588	1	306.394	342.213	1	319.842	348.606	1	221.83	328.6	1		69.007
605	641	473.725	52.0237	1	541.984	53.8137	1	324.664	181.916	1	298.34	192.769	1	332.238	252.793	1	281.939	305.732	1	299.862	342.877	1	312.146	348.494	1	234.24	325.678	1		68.2825
606	642	473.522	52.2909	1	542.375	53.8639	1	325.04	180.384	1	298.978	192.239	1	331.878	251.523	1	276.922	304.207	1	291.222	341.698	1	304.377	349.038	1	250.204	327.248	1		68.8713
607	643	473.943	52.13	1	542.274	53.9516	1	324.572	180.405	1	298.019	192.162	1	330.289	250.898	1	272.639	303.591	1	282.394	341.242	1	292.618	347.843	1	262.932	328.682	1		68.3547
608	644	473.855	52.3308	1	542.357	54.0946	1	323.538	179.807	1	297.162	191.583	1	328.898	250.86	1	266.059	301.529	1	275.561	340.623	1	288.73	347.642	1	281.518	334.165	1		68.5247
609	645	473.454	52.1927	1	541.492	54.0628	1	321.596	181.109	1	296.006	192.063	1	323.905	253.623	1	262.444	301.298	1	269.661	341.236	1	280.963	348.074	1	297.248	335.83	1		68.0636
610	646	473.749	52.4623	1	541.866	54.2319	1	320.661	180.998	1	294.578	192.562	1	315.587	255.406	1	257.104	300.718	1	263.54	342.365	1	272.354	348.517	1	322.058	332.655	1		68.1395
611	647	474.075	52.2162	1	541.514	54.2831	1	318.895	181.49	1	294.136	192.945	1	315.051	256.292	1	253.05	300.667	1	255.14	340.804	1	262.951	348.583	1	339.391	332.225	1		67.4715
612	648	473.75	52.1712	1	541.222	54.0889	1	317.1	182.702	1	292.388	194.224	1	303.764	259.077	1	248.575	299.72	1	248.041	339.409	1	255.879	347.536	1	356.13	331.806	1		67.4996
613	649	473.51	52.2757	1	541.455	53.9215	1	316.003	183.726	1	292.581	194.704	1	300.163	262.453	1	243.006	299.705	1	239.831	339.474	1	249.654	349.727	1	372.879	330.624	1		67.965
614	650	473.429	52.1727	1	541.055	54.025	1	316.555	184.168	1	292.422	195.812	1	298.697	262.833	1	239.81	299.01	1	232.857	338.82	1	243.548	347.857	1	383.27	330.448	1		67.6523
615	651	473.526	52.3487	1	541.04	54.1746	1	315.697	184.653	1	292.149	197.473	1	294.22	263.923	1	235.344	297.942	1	225.246	338.546	1	235.173	348.363	1	387.934	330.61	1		67.5387
616	652	473.18	52.2859	1	540.946	54.1143	1	315.847	185.917	1	291.815	198.843	1	290.503	260.801	1	231.28	297.388	1	219.315	337.761	1	227.822	348.24	1	388.863	332.983	1		67.791
617	653	473.521	52.2941	1	541.353	54.154	1	316.383	187.409	1	292.99	199.841	1	291.312	259.953	1	227.158	297.074	1	212.951	336.827	1	221.932	349.087	1	384.797	335.814	1		67.8572
618	654	473.708	52.279	1	541.491	53.9076	1	317.891	187.815	1	293.371	199.444	1	288.644	259.755	1	224.401	297.48	1	206.534	336.683	1	214.16	349.881	1	377.69	336.153	1		67.802
619	655	473.515	52.2755	1	541.771	54.008	1	319.385	186.678	1	294.37	199.713	1	289.47	258.332	1	223.187	297.43	1	202.175	336.668	1	207.455	349.314	1	369.956	335.885	1		68.2778
620	656	473.83	52.2772	1	541.985	54.1305	1	321.749	184.827	1	296.454	198.655	1	285.529	259.969	1	223.304	296.509	1	198.584	334.94	1	202.056	348.299	1	362.703	335.437	1		68.1804
621	657	473.463	52.3775	1	542.033	54.2224	1	323.239	184.01	1	297.921	196.673	1	285.839	261.076	1	225.343	294.357	1	199.072	329.869	1	198.779	345.12	1	354.499	335.864	1		68.5948
622	658	473.472	52.1925	1	542.161	54.0955	1	325.989	181.764	1	299.467	194.696	1	287.742	261.269	1	228.33	291.14	1	207.808	329.168	1	204.203	342.902	0.999999	347.34	335.936	1		68.7154
623	659	473.531	52.343	1	542.419	54.1829	1	328.59	179.904	1	302.226	191.987	1	293.34	261.334	1	232.389	287.149	1	214.751	327.401	1	213.991	341.742	1	341.048	335.714	1		68.912
624	660	473.333	52.2973	1	542.236	54.1788	1	329.814	178.088	1	303.428	189.978	1	303.788	253.32	1	237.735	284.279	1	225.689	324.513	1	226.093	338.732	1	334.088	336.302	1		68.9287
625	661	473.272	52.3044	1	542.514	54.1738	1	330.547	177.5	1	304.415	189.413	1	322.211	248.67	1	245.579	283.852	1	238.017	323.827	1	240.22	338.368	1	327.213	337.164	1		69.2674
626	662	473.159	52.3024	1	542.547	54.1056	1	331.05	176.175	1	304.737	188.548	1	327.061	249.92	1	254.815	285.594	1	251.202	325.993	1	256.399	340.019	1	320.725	336.835	1		69.4115
627	663	473.313	52.2726	1	542.098	54.1128	1	329.754	175.761	1	304.499	188.114	1	328.714	249.121	1	261.736	287.317	1	265.823	327.663	1	271.546	339.98	1	313.542	336.725	1		68.809
628	664	473.351	52.3746	1	541.842	54.3024	1	329.234	175.861	1	304.252	187.712	1	333.874	250.679	1	272.205	290.719	1	281.498	330.179	1	290.559	341.944	1	302.1	340.273	1		68.5175
629	665	473.375	52.4191	1	541.796	54.2498	1	328.405	175.011	1	303.121	188.121	1	338.675	251.55	1	282.542	295.582	1	299.414	330.997	1	307.972	343.387	1	292.538	338.535	1		68.4448
630	666	473.371	52.4615	1	541.724	54.1415	1	327.451	175.197	1	302.418	188.575	1	344.299	252.038	1	293.28	301.191	1	314.586	335.046	1	325.142	344.803	1	288.098	335.976	1		68.373
631	667	473.534	52.3284	1	541.838	54.222	1	326.771	175.758	1	301.163	189.253	1	346.329	252.144	1	303.878	304.989	1	328.929	337.367	1	340.54	346.241	1	282.427	337.17	1		68.33
632	668	473.784	52.2209	1	541.628	54.0519	1	323.815	174.979	1	300.555	189.882	1	349.839	252.475	1	315.332	308.476	1	341.923	338.047	1	353.591	344.885	1	274.552	336.534	1		67.8684
633	669	473.311	52.3575	1	541.692	54.0823	1	321.369	175.215	1	299.473	191.396	1	353.2	248.726	1	324.024	308.288	1	352.172	338.813	1	364.574	344.058	1	266.303	335.966	1		68.4029
634	670	473.489	52.3739	1	541.746	54.0645	1	320.847	177.022	1	298.59	192.715	1	353.204	252.136	1	329.765	308.866	1	359.022	339.711	1	371.232	344.035	1	260.772	336.992	1		68.2783
635	671	473.957	52.2054	1	541.548	54.0242	1	321.441	177.553	1	298.348	194.33	1	357.666	252.463	1	334.125	309.289	1	361.267	340.643	1	375.929	345.379	1	253.788	337.476	1		67.6162
636	672	473.772	52.2524	1	541.389	53.9618	1	321.345	177.98	1	300.588	195.5	1	354.623	252.829	1	335.506	311.123	1	361.569	343.788	1	374.09	346.91	1	246.582	337.908	1		67.6382
637	673	473.581	52.3148	1	541.847	54.1893	1	322.707	181.468	1	301.076	197.237	1	355.765	254.858	0.999825	331.01	313.083	1	356.86	343.358	1	369.004	346.794	1	240.629	337.983	1		68.2923
638	674	473.737	52.3513	1	541.993	54.2334	1	324.642	183.7	1	302.54	198.954	1	349.663	258.098	1	324.7	313.016	1	348.567	343.956	1	361.553	347.647	1	234.708	337.023	1		68.2822
639	675	473.728	52.359	1	542.175	54.2742	1	326.056	185.227	1	302.79	198.993	1	347.864	258.748	1	318.012	312.16	1	341.37	343.769	1	355.22	348.069	1	228.017	336.529	1		68.4743
640	676	473.624	52.3134	1	541.813	54.2914	1	327.789	184.37	1	303.235	197.415	1	347.368	257.153	1	312.389	311.329	1	334.113	344.257	1	347.794	348.171	1	220.604	334.552	1		68.2182
641	677	473.581	52.5097	1	542.246	54.1387	1	329.838	183.791	1	304.613	196.006	1	346.229	255.061	1	307.789	310.216	1	326.865	343.665	1	340.252	348.013	1	217.882	334.792	1		68.6847
642	678	473.517	52.4557	1	542.025	54.1638	1	331.46	183.028	1	306.837	193.302	1	342.193	254.907	1	301.939	308.54	1	319.269	343.316	1	333.251	349.295	1	221.219	330.612	1		68.5296
643	679	473.648	52.3802	1	541.91	54.1645	1	332.862	181.588	1	308.596	192.713	1	340.621	254.102	1	295.81	306.674	1	313.819	343.266	1	326.362	347.626	1	230.667	326.598	1		68.2844
644	680	473.461	52.3592	1	541.965	54.1023	1	333.626	180.942	1	307.858	190.737	1	339.621	251.6	1	289.717	305.649	1	304.724	342.253	1	317.771	349.04	1	243.542	327.224	1		68.5261
645	681	473.581	52.4911	1	542.805	54.3115	1	334.611	179.985	1	308.269	190.577	1	338.761	250.887	1	284.255	303.749	1	298.035	341.071	1	308.669	348.7	1	258.422	326.454	1		69.2479
646	682	473.804	52.4142	1	542.401	54.2899	1	333.813	179.91	1	307.873	190.732	1	336.054	250.957	1	278.882	301.913	1	287.362	339.826	1	296.691	346.983	1	273.291	329.638	1		68.6228
647	683	473.895	52.4003	1	542.648	54.4125	1	331.389	179.716	1	306.189	190.83	1	334.154	251.272	1	273.408	301.354	1	281.271	343.27	1	293.293	349.18	1	294.023	336.466	1		68.7819
648	684	473.936	52.3733	1	542.32	54.186	1	329.38	180.164	1	304.182	190.568	1	329.009	252.493	1	267.549	301.558	1	275.437	342.388	1	288.061	349.076	1	311.798	332.919	1		68.4075
649	685	473.607	52.581	1	542.226	54.4152	1	328.04	180.177	1	302.946	190.966	1	325.744	254.476	1	263.89	300.371	1	267.676	340.315	1	276.328	348.583	1	332.861	332.49	1		68.6432
650	686	473.612	52.3215	1	541.634	54.1895	1	327.228	179.958	1	301.277	191.395	1	322.921	256.639	1	259.293	300.732	1	262.259	341.404	1	269.616	348.678	1	348.352	331.33	1		68.0481
651	687	473.706	52.2974	1	541.936	54.0071	1	326.825	181.278	1	300.317	192.308	1	314.778	257.274	1	255.001	299.983	1	254.932	340.21	1	262.484	348.994	1	365.792	330.058	1		68.2516
652	688	473.406	52.2244	1	541.698	53.8667	1	325.379	182.545	1	299.799	193.176	1	307.704	261.951	1	251.232	300.33	1	247.356	338.844	1	254.501	347.306	1	379.081	330.206	1		68.3123
653	689	473.482	52.3235	1	541.503	53.9922	1	325.331	183.052	1	300.074	193.975	1	303.322	262.167	1	245.935	298.946	1	239.151	338.97	1	248.489	348.919	1	388.581	329.18	1		68.0416
654	690	473.37	52.262	1	541.745	53.9774	1	325.095	184.002	1	299.403	195.822	1	297.539	264.993	1	242.251	297.935	1	232.318	338.139	1	241.286	348.025	1	393.673	330.468	1		68.3967
655	691	473.349	52.229	1	541.656	54.0583	1	325.409	184.746	1	300.032	196.934	1	295.084	264.676	1	238.116	297.878	1	225.968	338.412	1	233.593	347.904	1	395.582	333.495	1		68.3315
656	692	473.612	52.2232	1	541.85	53.9791	1	326.323	186.406	1	300.75	198.171	1	295.073	263.332	1	235.826	297.402	1	221.17	336.881	1	227.996	348.152	1	390.064	335.496	1		68.2611
657	693	473.675	52.3847	1	542.449	54.1325	1	327.845	187.109	1	302.194	199.436	1	292.49	262.624	1	232.047	297.689	1	214.692	337.433	1	221.102	349.433	1	382.626	334.894	1		68.7953
658	694	473.436	52.4192	1	542.391	54.2264	1	329.453	185.894	1	303.983	199.644	1	293.551	261.828	1	230.675	297.719	1	209.296	336.406	1	214.178	350.558	1	376.206	335.257	1		68.9791
659	695	473.43	52.3029	1	542.517	54.0072	1	331.097	185.499	1	305.579	198.733	1	293.199	260.209	1	231.298	296.842	1	205.765	334.353	1	208.672	347.875	1	367.496	335.519	1		69.1087
660	696	473.345	52.3199	1	542.044	54.167	1	335.263	183.651	1	309.351	197.724	1	296.667	259.887	1	233.112	294.981	1	207.588	330.674	1	206.339	342.949	1	361.668	335.166	1		68.7239
661	697	473.575	52.3488	1	541.679	54.1191	1	336.632	182.597	1	310.714	194.864	1	297.574	262.207	1	236.344	290.829	1	214.125	329.428	1	211.993	342.199	0.999999	353.005	336.241	1		68.1272
662	698	473.209	52.4712	1	541.499	54.1316	1	338.157	180.704	1	312.321	192.406	1	302.399	260.37	1	241.807	287.024	1	225.506	327.289	1	224.955	340.147	1	345.469	336.215	1		68.3096
663	699	473.649	52.2805	1	542.39	53.9934	1	339.449	179.165	1	313.497	191.259	1	322.672	252.585	1	248.931	285.83	1	236.95	325.522	1	238.564	339.078	1	339.9	336.948	1		68.7629
664	700	473.584	52.5005	1	541.756	54.2442	1	338.887	178.084	1	313.667	190.268	1	328.727	252.657	1	255.728	285.195	1	249.306	325.369	1	250.953	338.305	1	332.608	337.542	1		68.1938
665	701	473.585	52.5146	1	542.38	54.3109	1	338.784	176.82	1	313.384	189.31	1	334.723	251.021	1	263.011	286.674	1	260.819	324.747	1	262.513	338.688	1	326.072	337.724	1		68.8187
666	702	473.393	52.372	1	542.128	54.1924	1	337.833	176.657	1	313.237	189.147	1	337.292	249.906	1	272.051	288.302	1	275.748	327.741	1	279.17	341.172	1	317.049	337.833	1		68.7589
667	703	473.825	52.4929	1	542.174	54.0747	1	336.74	175.698	1	311.944	189.011	1	343.055	250.348	1	280.272	290.757	1	289.575	330.083	1	297.917	342.214	1	306.138	340.982	1		68.3672
668	704	473.353	52.4684	1	541.834	54.3253	1	335.139	174.746	1	311.498	188.551	1	349.111	249.165	1	291.053	293.792	1	304.975	330.505	1	311.317	341.554	1	299.504	338.342	1		68.5061
669	705	473.511	52.3827	1	542.023	54.1715	1	333.23	174.484	1	310.498	188.709	1	352.164	249.19	1	299.205	297.654	1	318.12	331.684	1	327.575	343.616	1	293.992	336.41	1		68.5355
670	706	473.613	52.2839	1	541.847	54.0473	1	332.578	174.703	1	309.838	188.577	1	353.269	250.041	1	309.203	303.572	1	331.586	334.145	1	342.409	344.812	1	286.716	336.568	1		68.2572
671	707	473.641	52.2665	1	542.148	54.0267	1	331.458	174.531	1	308.9	189.219	1	356.814	250.763	1	317.949	304.719	1	342.214	334.632	1	354.48	343.409	1	279.287	336.602	1		68.5294
672	708	474.011	52.2258	1	541.919	53.9668	1	329.262	174.815	1	307.523	189.938	1	358.549	250.284	1	326.212	305.758	1	353.161	336.492	1	366.241	342.395	1	271.901	337.051	1		67.9298
673	709	473.952	52.296	1	541.998	54.1773	1	327.442	175.699	1	307.753	191.017	1	358.374	251.078	1	332.905	306.736	1	361.25	338.715	0.999999	374.055	343.764	1	265.129	337.549	1		68.0721
674	710	473.816	52.2497	1	542.344	53.9719	1	328.561	176.818	1	307.878	192.639	1	360.324	252.521	1	338.493	307.491	1	365.54	340.482	1	379.051	343.815	1	259.813	338.399	1		68.5498
675	711	473.775	52.3698	1	541.785	54.1484	1	330.996	178.592	1	308.778	195.162	1	361.637	251.864	1	341.151	310.359	1	367.419	343.676	1	380.231	346.473	0.999999	252.561	339.636	1		68.0325
676	712	473.655	52.4122	1	541.99	54.012	1	331.68	179.233	1	309.49	197.495	1	360.324	254.591	1	335.618	312.275	1	360.564	343.826	1	373.139	346.045	1	245.573	338.914	1		68.3538
677	713	473.682	52.4186	1	542.574	54.2303	1	332.6	182.553	1	310.61	199.045	1	357.1	256.862	1	328.02	311.882	1	353.125	343.857	1	365.632	346.882	1	238.463	338.152	1		68.916
678	714	473.656	52.4272	1	542.269	54.2715	1	334.184	184.374	1	311.709	198.504	1	356.593	257.872	1	322.955	310.292	1	344.619	343.384	1	357.814	346.942	1	233.677	337.835	1		68.6382
679	715	473.373	52.3036	1	542.063	54.1745	1	336.43	184.182	1	312.425	197.331	1	354.665	256.652	1	317.106	309.816	1	337.497	343.409	1	351.671	347.513	1	226.792	336.695	1		68.7157
680	716	473.892	52.3913	1	542.565	54.2003	1	339.25	183.859	1	313.455	195.548	1	353.26	255.509	1	312.216	308.577	1	331.449	342.735	1	344.267	347.274	1	225.428	333.371	1		68.6963
681	717	473.71	52.522	1	542.307	54.3761	1	339.682	183.1	1	314.324	194.017	1	349.689	253.749	1	305.697	307.569	1	322.949	342.271	1	336.724	347.541	1	230.81	329.731	1		68.6219
682	718	473.423	52.5761	1	542.118	54.343	1	339.344	181.71	1	314.228	192.858	1	347.907	251.894	1	299.414	305.935	1	316.156	342.757	1	327.763	347.81	1	237.175	324.847	1		68.7181
683	719	473.741	52.3747	1	542.925	54.3373	1	339.827	180.337	1	314.13	191.654	1	346.973	251.348	1	293.99	304.225	1	308.387	342.247	1	321.333	347.747	1	248.913	328.114	1		69.2121
684	720	473.775	52.278	1	542.587	54.0889	1	338.627	179.32	1	312.992	191.665	1	345.794	251.321	1	289.012	302.842	1	299.637	340.715	1	307.68	347.49	1	262.635	328.541	1		68.8364
685	721	473.481	52.2673	1	542.279	54.0498	1	337.79	178.53	1	311.378	190.961	1	341.804	250.781	1	283.376	301.55	1	290.7	338.854	1	299.875	345.191	1	277.108	329.439	1		68.8205
686	722	473.579	52.2593	1	542.302	54.0286	1	335.07	177.801	1	310.325	190.594	1	337.769	251.044	1	278.242	300.379	1	284.889	340.646	1	294.905	346.915	1	299.236	337.395	1		68.7458
687	723	473.733	52.4561	1	542.016	53.8981	1	334.195	177.832	1	308.735	190.68	1	332.17	249.418	1	271.014	300.386	1	280.102	339.895	1	291.534	347.641	1	314.69	335.577	1		68.2982
688	724	473.41	52.1634	1	542.365	53.9807	1	331.425	177.468	1	306.182	191.066	1	333.222	249.587	1	267.983	299.483	1	270.986	339.579	1	280.86	347.815	1	337.11	332.996	1		68.9789
689	725	473.538	52.5796	1	542.308	54.2552	1	329.81	178.825	1	304.365	191.87	1	330.498	249.847	1	263.805	298.491	1	264.822	337.826	1	271.02	347.371	1	353.193	331.862	1		68.7904
690	726	473.634	52.2431	1	541.602	54.3703	1	328.357	179.085	1	303.341	191.828	1	315.196	259.232	1	258.483	298.434	1	258.379	338.591	1	264.714	348.149	1	371.419	331.562	1		68.0009
691	727	473.354	52.2863	1	541.57	54.0799	1	327.366	179.52	1	302.312	192.192	1	309.873	261.251	1	253.679	299.254	1	249.714	338.604	1	257.302	346.738	1	383.301	330.001	1		68.2393
692	728	473.454	52.2428	1	541.431	54.0342	1	327.149	180.009	1	302.123	193.238	1	304.708	262.556	1	249.348	298.432	1	243.538	338.347	1	250.965	346.655	1	389.625	330.451	1		68.0002
693	729	473.74	52.204	1	541.756	53.8657	1	325.966	181.479	1	301.859	194.474	1	301.715	263.585	1	244.371	297.464	1	236.375	337.466	1	243.844	347.124	1	392.134	332.678	1		68.0362
694	730	473.693	52.2099	1	542.104	53.7335	1	326.495	183.281	1	302.146	195.879	1	299.592	262.971	1	240.266	297.364	1	229.18	337.844	1	236.435	346.889	1	387.4	333.76	1		68.4275
695	731	473.789	52.3749	1	542.512	53.6826	1	327.595	183.226	1	302.615	197.648	1	296.326	263.133	1	237.341	296.954	1	223.807	337.36	1	229.654	347.366	1	380.326	334.409	1		68.7356
696	732	473.846	52.3281	1	542.397	53.7124	1	328.42	183.573	1	303.117	197.768	1	296.779	261.664	1	235.848	296.96	1	218.163	335.454	1	224.277	346.501	1	373.421	333.774	1		68.5653
697	733	473.798	52.2295	1	542.509	53.676	1	330.625	183.752	1	304.472	197.311	1	296.98	261.418	1	234.42	295.617	1	213.353	333.761	1	218.406	346.649	1	365.193	334.406	1		68.7261
698	734	473.688	52.3513	1	542.682	53.7621	1	332.985	182.051	1	307.021	196.039	1	298.28	260.314	1	234.398	294.555	1	211.954	331.508	1	212.925	345.275	1	358.804	334.547	1		69.0086
699	735	473.787	52.2959	1	542.423	54.044	1	333.877	181.369	1	308.42	194.518	1	294.958	262.802	1	237.906	291.008	1	214.366	328.289	1	215.265	340.858	1	350.964	333.775	1		68.6575
700	736	473.693	52.1803	1	541.876	53.9082	1	335.13	179.88	1	308.785	192.687	1	301.348	259.914	1	240.401	287.349	1	223.902	326.793	1	222.97	339.198	1	343.594	334.555	1		68.205
701	737	473.961	52.2386	1	542.36	53.8403	1	334.668	179.044	1	309.456	191.008	1	317.314	249.554	1	246.539	285.195	1	232.588	325.373	1	233.714	339.242	1	337.625	336.217	1		68.4178
702	738	473.571	52.2011	1	542.13	53.898	1	335.602	178.372	1	309.775	189.113	1	326.468	252.471	1	251.497	284.259	1	244.056	324.717	1	244.949	338.828	1	330.751	336.239	1		68.58
703	739	473.512	52.2487	1	542.522	53.7226	1	334.982	177.637	1	309.541	188.857	1	330.568	250.381	1	258.132	286.189	1	255.303	325.432	1	256.467	339.794	1	322.919	336.874	1		69.0265
704	740	473.724	52.4308	1	542.269	54.0592	1	332.65	175.915	1	308.211	187.792	1	333.642	249.388	1	265.434	286.371	1	268.666	326.991	1	272.721	339.674	1	315.593	336.46	1		68.5641
705	741	473.796	52.3432	1	541.929	53.8523	1	331.907	175.809	1	306.848	188.781	1	335.707	250.788	1	273.724	288.727	1	281.03	328.157	1	289.464	339.866	1	305.077	338.781	1		68.1489
706	742	473.457	52.2998	1	541.67	53.6904	1	330.28	175.954	1	305.827	188.988	1	342.551	250.269	1	281.301	290.927	1	293.157	328.48	1	301.043	339.716	1	288.313	336.943	1		68.2275
707	743	473.677	52.417	1	542.328	53.6227	1	328.876	175.346	1	304.722	189.515	1	344.497	250.152	1	290.586	294.121	1	306.887	330.349	1	316.733	341.261	1	291.314	336.005	1		68.662
708	744	473.46	52.2314	1	542.033	53.7039	1	326.987	175.15	1	303.88	188.659	1	347.583	249.762	1	297.297	298.436	1	316.748	330.537	1	325.993	343.096	1	284.384	336.396	1		68.5884
709	745	473.735	52.2665	1	542.212	53.633	1	325.289	174.633	1	302.418	189.51	1	348.78	250.919	1	307.44	301.927	1	328.96	333.48	1	341.224	343.424	1	275.361	335.922	1		68.4909
710	746	473.769	52.3193	1	541.949	53.7983	1	323.206	175.987	1	301.011	190.485	1	349.788	250.107	1	314.442	303.883	1	339.605	333.877	1	352.284	342.789	1	270.022	335.321	1		68.1959
711	747	473.75	52.2061	1	541.809	53.6909	1	321.825	177.028	1	299.845	190.975	1	352.211	249.58	1	320.734	305.183	1	348.841	337.926	1	362.259	342.324	1	262.372	335.705	1		68.0757
712	748	473.924	52.411	1	541.747	53.8012	1	321.562	177.51	1	299.361	192.546	1	352.115	250.935	1	326.792	308.244	1	354.098	339.996	1	366.945	344.181	1	256.219	337.529	1		67.837
713	749	473.661	52.2111	1	541.966	53.6461	1	321.377	179.532	1	299.162	194.663	1	352.919	254.37	1	329.368	311.008	1	356.728	345.037	1	370.386	346.856	1	249.184	337.338	1		68.3203
714	750	473.744	52.1144	1	541.842	53.5857	1	322.063	182.292	1	298.965	198.225	1	349.618	257.888	1	323.686	312.994	1	347.536	344.43	1	360.48	348.315	1	243.729	337.403	1		68.1147
715	751	473.844	52.2946	1	541.722	53.7038	1	323.938	184.797	1	300.432	198.719	1	347.7	258.047	1	317.254	313.06	1	340.967	344.37	1	354.896	347.753	1	235.959	336.712	1		67.8927
716	752	473.686	52.3416	1	542.131	53.8618	1	324.663	185.462	1	301.594	199.67	1	347.464	257.051	1	311.453	311.793	1	334.049	344.917	1	347.847	348.705	1	232.197	336.063	1		68.4615
717	753	473.978	52.2586	1	541.816	53.9204	1	325.85	185.281	1	301.959	198.41	1	344.59	256.73	1	306.676	310.721	1	326.861	343.263	1	340.859	347.711	1	224.889	335.579	1		67.8582
718	754	473.984	52.2586	1	542.022	53.9488	1	327.56	185.275	1	303.207	198.184	1	342.897	255.471	1	300.216	308.485	1	319.248	343.971	1	332.526	349.6	1	220.216	332.917	1		68.059
719	755	474.191	52.3054	1	542.066	54.1219	1	328.704	184.511	1	304.227	196.446	1	340.527	255.242	1	295.725	307.067	1	313.281	343.169	1	326.015	348.508	1	221.605	328.766	1		67.8986
720	756	473.883	52.2253	1	542.31	53.8822	1	329.692	184.565	1	304.614	195.977	1	339.266	254.13	1	289.231	306.155	1	304.448	343.039	1	317.073	348.971	1	228.38	326.853	1		68.4471
721	757	473.795	52.1967	1	542.198	53.8465	1	329.966	183.649	1	304.519	193.937	1	337.959	253.39	1	283.398	305.2	1	297.301	342.045	1	308.935	348.803	1	242.623	329.53	1		68.4235
722	758	473.598	52.2041	1	542.205	53.9997	1	329.581	182.925	1	303.518	193.694	1	335.082	252.246	1	276.945	303.325	1	287.84	341.55	1	297.97	348.372	1	257.284	326.375	1		68.6306
723	759	473.853	52.275	1	542.149	53.8622	1	328.713	182.95	1	302.39	193.467	1	333.101	253.456	1	273.419	301.959	1	279.853	341.71	1	289.505	347.401	1	270.528	326.66	1		68.3146
724	760	473.727	52.1521	1	542.295	53.6182	1	326.902	182.827	1	301.604	193.342	1	329.931	254.429	1	267.401	301.452	1	273.833	341.788	1	283.023	347.577	1	291.66	340.85	1		68.5837
725	761	473.98	52.2607	1	542.036	53.6155	1	325.528	182.947	1	299.671	193.66	1	324.676	254.164	1	263.429	300.653	1	267.072	340.117	1	278.436	349.146	1	310.477	333.849	1		68.0695
726	762	473.76	52.1701	1	542.159	53.7602	1	324.025	183.331	1	299.069	194.657	1	323.089	253.593	1	257.808	300.355	1	260.455	340.602	1	268.279	347.602	1	330.854	334.732	1		68.4175
727	763	473.98	52.2618	1	542.481	53.7619	1	323.344	183.589	1	298.222	195.239	1	318.502	256.457	1	253.86	300.267	1	253.062	339.772	1	260.1	348.725	1	349.25	332.826	1		68.517
728	764	473.61	52.2644	1	542.039	53.6766	1	322.38	184.186	1	297.848	195.956	1	304.552	266.022	1	249.139	299.609	1	246.197	338.475	1	252.269	347.318	1	367.532	332.316	1		68.4441
729	765	473.461	52.1752	1	542.213	53.6112	1	321.156	185.09	1	296.182	197.19	1	300.951	266.164	1	244.419	298.452	1	239.127	338.65	1	247.307	347.882	1	381.809	332.427	1		68.7673
730	766	473.336	52.2114	1	542.268	53.5816	1	321.469	185.308	1	296.362	198.058	1	297.526	264.548	1	240.346	298.198	1	232.387	337.451	1	239.715	348.025	1	389.509	331.743	1		68.9459
731	767	473.643	52.3429	1	541.978	53.7044	1	321.314	187.104	1	297.138	199.022	1	295.079	265.204	1	236.088	298.199	1	225.773	337.758	1	234.21	347.719	1	392.548	333.728	1		68.3482
732	768	473.922	52.1374	1	542.555	53.6851	1	322.276	188.946	1	298.211	200.691	1	292.001	262.89	1	232.189	298.05	1	219.455	337.869	1	226.179	347.144	1	388.235	336.448	1		68.6503
733	769	473.788	52.3165	1	542.591	53.8362	1	323.932	189.624	1	299.096	202.211	1	290.577	261.085	1	228.783	296.525	1	212.825	336.595	1	219.8	349.18	1	381.521	335.575	1		68.82
734	770	474.084	52.2109	1	542.236	53.6715	1	325.776	190.324	1	301.063	202.757	1	289.269	260.565	1	227.231	297.898	1	207.354	336.622	1	214.187	349.699	1	374.027	336.344	1		68.1673
735	771	473.734	52.3458	1	542.446	53.8207	1	329.203	189.825	1	303.343	202.239	1	289.605	261.359	1	227.081	296.911	1	202.43	335.195	1	207.783	349.04	1	365.88	336.618	1		68.7279
736	772	473.502	52.2766	1	542.352	53.9017	1	332.377	188.195	1	306.999	200.605	1	292.716	262.32	1	229.567	296.796	1	202.323	330.733	1	203.784	346.672	1	359.293	336.152	1		68.8696
737	773	473.75	52.2248	1	542.253	53.8597	1	336.02	186.464	1	311.048	198.824	1	294.754	263.724	1	233.128	293.207	1	208.833	328.752	1	206.904	339.241	1	352.015	336.609	1		68.523
738	774	473.829	52.2422	1	541.789	53.8372	1	337.845	185.427	1	312.235	196.618	1	299.826	261.841	1	237.155	290.82	1	219.065	327.529	1	217.676	339.74	1	344.36	336.79	1		67.9787
739	775	473.797	52.4298	1	541.969	54.2829	1	339.681	183.989	1	313.6	195.228	1	325.186	254.303	1	244.471	287.368	1	232.388	329.03	1	234.883	344.861	1	337.434	337.157	1		68.1964
740	776	473.894	52.3862	1	542.052	53.9641	1	341.017	182.592	1	314.773	194.353	1	331.683	253.964	1	254.208	286.901	1	248.642	329.75	1	251.048	344.03	1	331.188	337.706	1		68.1759
741	777	473.825	52.4735	1	541.812	53.9952	1	340.49	182.142	1	314.143	193.825	1	334.594	253.861	1	263.626	289.886	1	263.354	330.703	1	266.2	343.418	1	324.844	338.596	1		68.0044
742	778	474.191	52.4635	1	541.719	53.999	1	339.179	181.512	1	314.172	193.849	1	339.563	254.483	1	273.216	290.687	1	280.147	330.443	1	284.28	342.933	1	315.686	338.121	1		67.5456
743	779	474.052	52.4183	1	541.477	53.9567	1	338.805	181.551	1	314.088	194.113	1	347.611	255.303	1	282.797	293.481	1	293.89	332.017	1	303.986	345.094	1	302.776	342.081	1		67.4432
744	780	473.881	52.3915	1	541.651	54.0424	1	337.515	180.735	1	313.991	194.474	1	351.017	254.399	1	294.511	297.969	1	312.087	332.961	1	320.792	344.463	1	300.043	338.835	1		67.7906
745	781	473.468	52.2146	1	541.738	53.8821	1	336.448	180.85	1	313.715	194.569	1	354.153	254.119	1	305.735	303.051	1	327.116	335.313	1	338.924	345.236	1	293.106	337.768	1		68.2901
746	782	473.636	52.3135	1	541.547	54.0645	1	336.4	179.704	1	313.755	194.273	1	358.42	253.928	1	317.822	307.603	1	339.778	337.201	1	353.384	345.376	1	285.261	338.507	1		67.9337
747	783	473.431	52.5707	1	541.804	54.1361	1	335.846	178.966	1	313.25	194.588	1	361.884	253.26	1	326.817	309.559	1	352.349	339.546	1	365.186	344.652	1	277.839	337.605	1		68.3905
748	784	473.399	52.4573	1	541.533	54.1646	1	335.484	180.397	1	312.445	195.289	1	365.858	251.733	1	334.842	311.23	1	363.598	341.941	1	376.248	345.634	0.999999	271.872	337.678	1		68.1558
749	785	473.265	52.471	1	541.757	54.3081	1	335.074	180.996	1	312.948	196.395	1	366.166	250.837	1	340.71	311.995	1	366.735	342.146	1	381.269	346.107	0.999999	262.976	337.399	1		68.5159
750	786	473.649	52.3331	1	541.75	54.1897	1	334.97	181.84	1	313.41	198.075	1	364.605	253.457	0.999999	342.187	314.066	1	368.742	344.974	1	382.328	348.444	1	257.704	338.768	1		68.1267
751	787	473.666	52.4168	1	541.832	54.123	1	336.677	184.198	1	314.306	199.556	1	359.841	260.086	1	334.968	314.679	1	360.331	345.27	1	371.155	348.755	1	251.641	339.449	1		68.187
752	788	473.81	52.5427	1	541.594	54.2313	1	338.211	185.455	1	315.763	199.561	1	358.634	258.285	1	328.056	314.27	1	352.327	345.408	1	365.055	349.679	1	245.185	338.362	1		67.8051
753	789	473.705	52.3755	1	541.844	54.1046	1	340.116	186.38	1	316.346	199.611	1	360.323	259.193	1	323.604	313.232	1	345.416	345.092	1	358.17	349.822	1	239.222	338.039	1		68.1608
754	790	473.553	52.4581	1	541.309	54.517	1	341.251	185.487	1	317.485	199.087	1	356.441	260.138	1	317.97	312.96	1	338.241	344.321	1	351.59	349.667	1	233.022	337.756	1		67.787
755	791	473.538	52.6045	1	541.788	54.6007	1	342.942	184.681	1	318.507	197.725	1	356.619	256.363	1	311.744	311.025	1	331.088	344.641	1	343.555	349.376	1	233.016	332.247	1		68.2787
756	792	473.719	52.3624	1	541.855	54.3515	1	345.257	184.051	1	320.106	196.433	1	355.625	255.224	1	306.281	309.388	1	323.54	344.172	1	336.925	349.625	1	238.04	326.958	1		68.1657
757	793	473.642	52.4976	1	541.777	54.3088	1	345.153	183.476	1	320.45	195.056	1	355.075	253.158	1	300.737	308.339	1	316.834	344.123	1	328.5	349.671	1	249.715	328.756	1		68.1597
758	794	473.447	52.4492	1	541.846	54.353	1	345.02	182.714	1	319.185	194.033	1	352.539	253.319	1	294.286	306.452	1	308.563	343.09	1	320.49	349.002	1	265.008	328.046	1		68.4251
759	795	473.38	52.374	1	541.476	54.2998	1	344.494	181.86	1	319.326	193.645	1	350.886	251.761	1	289.775	303.749	1	299.157	341.472	1	309.181	348.691	1	278.661	330.233	1		68.1234
760	796	473.353	52.5906	1	541.352	54.3088	1	343.571	181.566	1	317.73	193.795	1	347.72	252.782	1	284.502	301.61	1	291.984	342.491	1	302.601	349.286	1	306.311	341.888	1		68.0207
761	797	473.489	52.4008	1	541.725	54.0173	1	342.497	181.804	1	317.049	193.37	1	340.921	252.583	1	279.109	301.509	1	287.358	341.565	1	298.255	350.166	1	316.336	336.084	1		68.2545
762	798	473.372	52.3441	1	541.902	54.1001	1	341.414	181.877	1	316.077	194.26	1	333.101	256.086	1	273.852	302.504	1	279.312	342.545	1	290.319	349.863	1	340.694	332.666	1		68.5524
763	799	473.88	52.3482	1	541.613	54.2474	1	340.289	182.578	1	315.416	195.33	1	336.025	256.535	1	269.366	300.775	1	271.596	341.851	1	279.064	350.685	1	357.83	332.859	1		67.7601
764	800	473.646	52.4265	1	541.687	54.2273	1	339.628	183.674	1	313.926	195.57	1	329.905	257.101	1	265.429	300.261	1	265.307	340.772	1	270.628	348.528	1	377.896	331.307	1		68.0648
765	801	473.647	52.6955	1	541.646	54.3018	1	338.931	184.309	1	313.429	196.729	1	319.546	263.528	1	260.642	300.841	1	258.183	340.145	1	265.424	349.439	1	391.518	330.435	1		68.0175
766	802	473.541	52.5946	1	541.746	53.9986	1	338.112	185.346	1	314.066	198.055	1	319.222	261.836	1	256.99	298.768	1	251.017	339.997	1	257.083	349.07	1	401.541	329.269	1		68.22
767	803	473.37	52.5504	1	541.714	54.1982	1	338.506	186.278	1	314.181	199.402	1	314.523	261.27	1	253.375	298.52	1	244.051	338.814	1	250.442	347.607	1	406.346	329.822	1		68.3641
768	804	473.853	52.4971	1	541.615	54.2216	1	338.319	187.938	1	314.065	201.187	1	313.05	261.551	1	249.902	298.568	1	237.396	339.264	1	244.429	349.522	1	406.47	331.998	1		67.7838
769	805	473.533	52.3902	1	541.465	54.1355	1	339.001	189.329	1	315.495	202.481	1	308.614	262.796	1	246.134	297.941	1	230.854	338.429	1	236.663	350.163	1	401.071	333.875	1		67.9549
770	806	473.365	52.4601	1	542.656	54.1871	1	340.33	190.627	1	316.893	203.317	1	308	263.098	1	243.284	297.964	1	224.705	339.104	1	230.88	350.472	1	394.01	334.375	1		69.3124
771	807	473.557	52.4316	1	542.112	54.0961	1	341.557	190.506	1	317.287	203.26	1	306.525	261.311	1	242.34	297.718	1	219.2	337.396	1	224.483	349.894	1	387.827	334.327	1		68.5754
772	808	473.531	52.4076	1	541.987	54.0811	1	343.395	188.828	1	318.446	202.392	1	304.959	264.568	1	242.991	297.654	1	215.073	334.159	1	219.263	347.673	1	380.311	334.707	1		68.4762
773	809	473.553	52.6223	1	541.651	54.3652	1	345.519	188.197	1	321.193	200.689	1	308.542	265.438	1	246.083	296.614	1	218.311	331.852	1	217.398	345.28	1	372.642	334.621	1		68.1212
774	810	473.489	52.3935	1	541.986	54.2898	1	348.021	185.587	1	324.314	198.436	1	309.532	264.479	1	249.642	292.652	1	228.143	330.383	1	225.22	341.272	1	365.6	334.974	1		68.5233
775	811	473.431	52.225	1	541.39	53.9675	1	351.171	183.869	1	326.85	195.976	1	327.32	256.496	0.999987	255.179	287.371	1	239.032	328.52	1	237.62	339.396	1	358.482	334.756	1		67.9805
776	812	473.299	52.2547	1	541.627	54.2837	1	352.737	180.843	1	328.053	193.122	1	340.856	252.048	1	262.116	286.249	1	251.327	328.064	1	252.059	341.968	1	352.068	335.298	1		68.3578
777	813	473.519	52.3316	1	541.802	54.1845	1	353.752	179.578	1	329.348	190.769	1	343.985	253.15	1	270.229	285.592	1	264.828	327.029	1	266.907	339.662	1	345.515	336.224	1		68.3083
778	814	473.268	52.5245	1	541.225	54.2753	1	352.424	178.644	1	328.949	190.389	1	348.52	251.996	1	279.092	287.278	1	279.4	329.039	1	283.902	342.274	1	337.965	336.957	1		67.9797
779	815	473.416	52.6035	1	541.616	54.5267	1	351.367	177.487	1	328.403	189.456	1	352.896	252.767	1	290.455	289.445	1	295.972	329.196	1	302.071	342.105	1	327.585	337.711	1		68.2268
780	816	473.723	52.4746	1	541.3	54.1621	1	350.625	177.18	1	328.094	189.969	1	359.472	252.976	1	299.771	292.606	1	312.378	330.694	1	321.507	344.468	1	320.018	341.809	1		67.5982
781	817	473.464	52.2971	1	541.915	54.0503	1	349.17	176.349	1	327.751	189.444	1	367.799	250.904	1	311.907	298.025	1	330.566	332.257	1	339.638	343.465	1	314.55	336.665	1		68.4734
782	818	473.512	52.2908	1	541.913	54.0879	1	348.811	175.766	1	326.838	189.614	1	371.353	250.544	1	323.163	302.655	1	345.554	335.042	1	357.199	344.583	1	307.678	336.936	1		68.4246
783	819	473.61	52.3487	1	541.636	53.9217	1	346.75	175.66	1	325.085	190.059	1	371.832	250.244	1	334.388	306.198	1	358.214	336.046	1	370.498	344.544	1	299.986	336.375	1		68.0444
784	820	473.394	52.4197	1	541.743	54.1437	1	345.754	175.466	1	324.328	190.782	1	371.58	249.127	1	343.972	307.377	1	370.755	338.812	1	381.793	344.204	0.999999	293.364	335.671	1		68.3706
785	821	473.362	52.3753	1	541.461	53.8928	1	345.232	175.713	1	323.177	191.908	1	372.738	249.342	1	350.167	308.797	1	378.579	339.998	1	390.881	346.059	1	284.306	336.656	1		68.1161
786	822	473.384	52.3237	1	541.261	53.5947	1	344.175	177.012	1	323.191	192.985	1	376.404	250.097	1	354.795	309.479	1	382.332	341.098	1	394.229	346.477	0.999995	278.009	335.73	1		67.8882
787	823	473.534	52.3677	1	541.757	53.8585	1	343.046	177.669	1	323.154	194.88	1	373.147	252.461	1	354.969	311.552	1	381.074	343.09	1	393.313	348.039	1	271.487	336.034	1		68.2388
788	824	473.631	52.4859	1	541.275	54.0364	1	346.496	180.128	1	324.093	196.649	1	372.588	249.088	1	350.954	312.785	1	376.763	343.414	1	389.162	347.844	1	265.223	335.729	1		67.662
789	825	473.23	52.3464	1	541.241	53.8607	1	345.85	182.539	1	324.271	197.869	1	369.156	255.022	1	343.71	312.495	1	369.865	344.597	1	381.927	347.414	1	259.263	336.807	1		68.027
790	826	473.46	52.0798	1	541.551	53.8017	1	346.892	182.75	1	324.385	197.616	1	369.193	256.631	1	337.788	310.495	1	361.488	344.057	1	374.094	347.662	1	252.291	335.259	1		68.1135
791	827	473.675	52.4162	1	541.292	54.0223	1	348.302	183.13	1	325.65	196.52	1	366.19	256.577	1	331.767	310.467	1	353.46	344.214	1	367.333	348.575	1	246.605	335.902	1		67.6354
792	828	473.636	52.3202	1	541.49	54.1194	1	349.584	182.636	1	327.06	194.711	1	366.077	255.548	1	326.617	308.919	1	346.758	343.459	1	359.147	347.814	1	240.829	333.84	1		67.878
793	829	473.427	52.3605	1	541.663	54.0672	1	352.87	181.298	1	328.91	193.202	1	366.002	254.018	1	322.21	307.316	1	339.383	343.412	1	352.271	348.066	1	240.107	329.972	1		68.2565
794	830	473.21	52.4131	1	541.28	54.0661	1	354.617	181.491	1	330.129	192.136	1	364.54	252.977	1	316.014	306.272	1	332.42	343.518	1	346.301	349.375	1	247.308	327.385	1		68.0903
795	831	473.473	52.216	1	542.058	53.9394	1	355.124	181.265	1	330.782	191.515	1	363.874	251.572	1	310.213	304.66	1	325.258	342.544	1	339.563	349.66	1	258.511	324.553	1		68.6064
796	832	473.438	52.1689	1	542.141	54.0711	1	355.067	180.978	1	330.719	191.067	1	362.774	250.346	1	304.841	304.54	1	317.305	341.312	1	328.843	350.013	1	272.716	326.082	1		68.7284
797	833	473.192	52.4437	1	541.863	53.9517	1	354.485	180.051	1	330.289	191.112	1	359.533	250.77	1	300.247	304.187	1	309.275	339.762	1	318.434	348.476	1	290.394	327.953	1		68.6883
798	834	473.25	52.4644	1	541.584	53.914	1	354.001	179.449	1	329.588	191.322	1	358.828	249.962	1	295.937	301.002	1	301.329	339.443	1	310.058	348.036	1	315.764	341.717	1		68.3488
799	835	473.472	52.5593	1	541.481	54.1194	1	352.127	179.02	1	328.796	191.125	1	351.117	253.247	1	289.944	300.582	1	296.426	341.212	1	306.772	348.772	1	327.772	330.864	1		68.0274
800	836	473.725	52.3854	1	541.514	53.9964	1	350.3	179.715	1	327.069	192.703	1	347.089	251.867	1	284.664	299.658	1	288.92	340.584	1	297.326	348.881	1	347.281	330.675	1		67.8084
801	837	473.398	52.5637	1	541.617	54.0798	1	349.51	180.697	1	325.828	193.724	1	344.439	254.415	1	279.711	299.83	1	281.421	339.423	1	287.793	347.807	1	368.017	330.134	1		68.2361
802	838	473.481	52.4175	1	542.118	54.0199	1	348.124	181.77	1	324.412	194.639	1	338.048	255.255	1	274.466	298.944	1	273.62	340.482	1	281.283	347.642	1	386.241	329.398	1		68.6551
803	839	473.507	52.3612	1	541.696	53.7456	1	346.904	182.618	1	323.062	195.574	1	335.388	257.396	1	269.846	298.501	1	266.049	339.033	1	272.487	347.54	1	400.257	328.948	1		68.2028
804	840	473.367	52.2099	1	541.793	53.6564	1	346.905	183.935	1	322.695	197.154	1	325.531	260.095	1	266.577	298.782	1	259.445	338.479	1	267.573	347.675	1	408.651	328.973	1		68.4408
805	841	473.401	52.4664	1	541.544	53.8535	1	346.964	184.848	1	322.842	198.479	1	323.049	261.575	1	262.917	297.648	1	253.176	337.792	1	259.68	347.236	1	411.833	331.021	1		68.1579
806	842	473.429	52.5216	1	541.562	53.9819	1	347.97	185.808	1	323.662	199.584	1	320.142	261.917	1	258.868	296.618	1	246.592	337.359	1	253.315	347.632	1	410.372	332.447	1		68.1491
807	843	473.579	52.4153	1	541.182	53.6697	1	348.035	186.404	1	324.891	200.08	1	319.892	260.277	1	256.239	296.366	1	240.138	337.68	1	246.961	348.786	1	403.99	332.881	1		67.6151
808	844	473.484	52.4706	1	541.687	53.9624	1	350.183	187.139	1	325.901	200.836	1	317.139	262.223	1	254.509	296.787	1	234.489	336.387	1	239.35	347.555	1	397.25	334.386	1		68.2195
809	845	473.634	52.3731	1	541.689	54.0311	1	352.79	187.173	1	328.214	200.558	1	316.918	261.73	1	253.428	297.614	1	229.561	335.847	1	232.957	346.911	1	390.69	334.214	1		68.0749
810	846	473.425	52.433	1	541.691	53.9561	1	355.313	186.332	1	330.812	199.152	1	315.595	265.206	1	254.275	296.761	1	227.279	332.071	1	229.321	345.331	1	383.257	333.868	1		68.2824
811	847	473.372	52.4001	1	541.974	53.8678	1	357.947	185.766	1	333.356	197.688	1	318.066	265.099	1	256.759	293.475	1	232.742	328.439	1	228.238	342.452	1	375.33	334.22	1		68.6169
812	848	473.579	52.2862	1	542.166	53.739	1	360.699	184.047	1	335.724	194.974	1	321.402	265.915	1	261.407	288.779	1	242.704	326.778	1	238.894	338.446	1	368.589	334.459	1		68.6019
813	849	473.324	52.3898	1	541.949	54.1502	1	361.802	182.167	1	337.1	193.278	1	340.938	253.042	1	267.347	286.318	1	255.7	326.681	1	253.892	338.905	1	360.878	335.003	1		68.6471
814	850	473.509	52.4608	1	542.069	54.3351	1	362.092	181.363	1	338.176	192.169	1	354.423	254.379	1	276.456	286.296	1	268.971	326.657	1	270.04	338.487	1	355.022	335.062	1		68.5849
815	851	473.051	52.4958	1	542.147	54.3108	1	361.318	180.249	1	337.53	190.374	1	358.035	252.149	1	287.189	286.212	1	284.261	325.984	1	286.213	338.449	1	347.175	335.65	1		69.1195
816	852	473.354	52.5091	1	541.489	54.4585	1	360.311	178.769	1	337.123	190.752	1	363.434	250.976	1	298.74	288.895	1	302.763	325.91	1	305.304	340.817	1	339.9	336.706	1		68.1628
817	853	473.395	52.6479	1	541.736	54.1325	1	359.974	177.659	1	337.185	190.586	1	371.576	250.823	1	308.876	292.138	1	317.696	329.541	1	322.865	341.357	1	329.073	340.178	1		68.3568
818	854	473.637	52.4591	1	541.706	54.3552	1	359.837	177.977	1	337.048	191.288	1	377.352	250.181	1	319.956	295.239	1	334.835	330.43	1	343.258	342.149	1	321.796	335.767	1		68.096
819	855	473.032	52.3445	1	541.528	54.1654	1	357.026	177.355	1	335.735	191.297	1	380.765	251.496	1	329.53	300.061	1	349.065	330.604	1	358.838	342.141	1	317.945	335.484	1		68.5199
820	856	473.463	52.4986	1	541.172	54.2763	1	355.538	177.682	1	335.894	190.864	1	382.195	251.266	1	340.441	303.931	1	363.156	333.846	1	373.833	342.948	1	310.355	335.453	1		67.7323
821	857	473.277	52.3699	1	541.279	54.0978	1	354.458	178.365	1	333.976	192.156	1	384.879	250.113	1	350.796	306.365	1	376.584	336.952	1	387.281	343.906	1	301.884	335.792	1		68.024
822	858	473.503	52.3298	1	541.458	54.031	1	354.346	178.434	1	333.611	193.339	1	385.427	247.837	1	357.935	308.594	1	386.52	338.024	1	397.501	343.629	1	294.357	335.428	1		67.9761
823	859	472.982	52.3955	1	541.376	54.0548	1	354.413	178.745	1	333.581	194.354	1	388.21	250.409	1	362.699	309.527	1	391.761	339.403	1	405.034	344.599	1	287.783	335.131	1		68.4141
824	860	473.343	52.2263	1	541.43	54.179	1	354.667	180.86	1	332.95	196.196	1	388.257	249.748	1	363.937	311.364	1	390.123	342.35	1	404.083	347.134	1	281.072	335.783	1		68.1151
825	861	473.314	52.243	1	541.282	53.9403	1	354.509	182.854	1	333.555	198.272	1	387.105	249.352	1	358.982	312.776	1	385.866	342.985	1	397.594	347.861	1	272.832	335.257	1		67.9887
826	862	473.309	52.2065	1	541.391	54.0311	1	355.489	184.476	1	333.311	199.243	1	380.831	255.91	1	352.94	312.639	1	377.586	343.407	1	389.918	347.259	1	266.892	334.366	1		68.1073
827	863	473.903	52.0575	1	541.542	53.9279	1	356.796	185.379	1	333.819	199.176	1	378.144	256.536	1	346.867	312.165	1	371.315	342.619	1	382.845	347.119	1	260.722	333.574	1		67.6652
828	864	473.65	52.273	1	541.775	54.1238	1	357.545	185.402	1	334.685	198.406	1	376.139	258.566	1	341.021	311.037	1	363.58	342.882	1	374.614	347.575	1	254.142	333.797	1		68.1507
829	865	473.928	52.1767	1	542.322	53.8935	1	359.25	184.727	1	335.303	197.669	1	375.963	256.334	1	334.928	310.506	1	355.735	342.854	1	367.147	347.246	1	249.697	332.328	1		68.4154
830	866	473.628	52.2556	1	542.681	53.8381	1	361.478	184.882	1	338.034	196.593	1	373.769	256.689	1	329.271	308.947	1	348.771	342.435	1	360.28	347.032	1	249.773	329.689	1		69.071
831	867	473.488	52.4667	1	542.466	54.3695	1	363.226	185.086	1	340.238	195.785	1	373.793	255.129	1	324.294	306.663	1	342.827	342.437	1	354.666	347.782	1	258.04	325.37	1		69.0043
832	868	473.343	52.3843	1	542.313	54.2485	1	364.074	184.809	1	340.054	195.088	1	372.469	253.292	1	318.538	305.383	1	333.985	341.577	1	347.039	348.421	1	268.318	324.543	1		68.9956
833	869	473.675	52.1981	1	542.548	54.127	1	363.685	184.166	1	340.77	194.604	1	371.532	252.307	1	314.445	304.55	1	327.961	340.794	1	339.548	348.738	1	287.111	325.431	1		68.9002
834	870	473.199	52.2845	1	542.376	54.3133	1	362.304	183.362	1	339.284	194.526	1	370.603	251.759	1	308.903	302.747	1	317.893	340.097	1	330.074	348.216	1	302.522	324.946	1		69.2072
835	871	472.845	52.3136	1	541.751	54.1884	1	360.304	182.526	1	336.766	194.006	1	367.623	252.968	1	304.045	302.228	1	311.53	341.341	1	321.013	348.162	1	326.974	336.909	1		68.9312
836	872	473.299	52.2278	1	541.549	54.0951	1	358.181	181.587	1	335.025	194.172	1	359.913	254.698	1	298.457	301.266	1	305.279	340.309	1	315.944	349.188	1	346.109	329.67	1		68.2751
837	873	473.307	52.2882	1	542.187	54.0682	1	356.984	182.161	1	333.967	194.506	1	352.3	256.985	1	294.479	299.899	1	298.286	340.801	1	307.686	348.542	1	368.775	330.001	1		68.9027
838	874	473.096	52.1555	1	542.384	54.0802	1	356.385	182.935	1	332.095	195.278	1	350.255	259.828	1	288.483	298.957	1	291.235	339.148	1	295.229	346.819	1	387.946	329.52	1		69.3141
839	875	473.309	52.3697	1	542.322	54.0107	1	354.54	183.089	1	331.196	196.449	1	346.82	258.088	1	284.53	299.094	1	283.001	338.448	1	288.297	346.325	1	403.488	328.692	1
840	876	473.517	52.2969	1	542.104	53.8919	1	353.745	184.145	1	330.33	198.205	1	340.988	263.034	1	279.383	298.612	1	276.348	338.58	1	282.244	346.372	1	414.32	327.89	1
841	877	473.648	52.1769	1	542.238	54.0842	1	353.073	184.847	1	329.001	199.315	1	335.247	265.844	1	274.767	298.438	1	268.774	338.566	1	275.818	346.598	1	419.546	328.324	1
842	878	473.494	52.2859	1	542.015	54.2707	1	352.478	185.344	1	328.929	199.862	1	330.819	265.828	1	269.482	297.596	1	262.518	338.106	1	269.217	345.743	1	422.169	330.399	1
843	879	473.714	52.278	1	541.838	54.0766	1	352.879	186.264	1	328.773	200.68	1	327.047	265.04	1	267.355	297.572	1	256.201	336.926	1	263.801	347.536	1	417.191	331.229	1
844	880	473.707	52.1945	1	542.296	53.8865	1	355	186.583	1	330.152	201.569	1	323.764	265.557	1	264.257	297.67	1	249.191	336.811	1	256.244	347.268	1	410.156	332.529	1
845	881	473.825	52.1178	1	541.55	54.0256	1	355.713	186.853	1	331.615	201.184	1	324.086	263.551	1	262.693	297.593	1	243.96	335.834	1	250.48	348.758	1	403.013	332.342	1
846	882	473.607	52.4716	1	541.865	54.3231	1	357.621	186.601	1	333.588	200.063	1	321.559	264.9	1	261.138	297	1	239.004	335.755	1	243.507	348.233	1	396.738	333.034	1
847	883	473.565	52.2483	1	541.582	54.027	1	360.868	185.221	1	335.335	198.939	1	318.705	266.362	1	260.62	296.512	1	235.52	332.472	1	238.446	346.883	1	389.834	333.472	1
848	884	473.076	52.2912	1	541.808	54.3292	1	362.535	184.86	1	337.73	198.473	1	320.736	264.823	1	262.531	292.729	1	237.604	329.037	1	236.574	341.45	1	382.711	333.033	1
849	885	473.453	52.544	1	541.669	54.2383	1	365.312	182.385	1	340.491	195.786	1	326.745	262.723	1	266.468	287.786	1	248.001	325.963	1	242.87	337.826	0.999994	374.598	333.24	1
850	886	473.588	52.516	1	541.629	54.3874	1	367.843	180.909	1	342.261	193.501	1	341.658	258.538	0.999999	272.946	285.156	1	259.016	323.343	1	257.307	334.061	1	367.65	333.54	1
851	887	473.437	52.344	1	541.199	54.383	1	368.769	179.909	1	342.836	191.975	1	360.707	251.252	1	281.559	283.296	1	271.515	324.801	1	272.833	338.458	1	361.916	335.217	1
852	888	473.537	52.468	1	541.574	54.5149	1	368.287	178.754	1	343.522	190.405	1	364.797	250.407	1	292.504	285.441	1	289.063	325.141	1	291.762	336.98	1	355.309	335.448	1
853	889	473.167	52.3001	1	541.504	54.237	1	367.761	178.325	1	343.124	189.986	1	371.824	251.547	1	305.261	287.899	1	309.938	327.405	1	315.723	339.843	1	344.769	336.707	1
854	890	473.282	52.3537	1	541.56	54.2985	1	366.459	177.562	1	342.77	190.51	1	379.89	251.48	1	316.553	291.844	1	327.603	329.387	1	336.913	341.525	1	338.192	341.485	1
855	891	473.408	52.1752	1	541.556	54.2784	1	365.82	177.487	1	342.441	191.79	1	384.167	250.092	1	330.079	298.465	1	350.802	330.706	1	361.294	341.167	1	330.964	333.993	1
856	892	473.102	52.3147	1	541.295	54.2549	1	364.117	177.543	1	342.067	192.384	1	386.474	249.94	1	343.566	305.013	1	367.841	334.281	1	377.805	342.993	1	323.428	334.079	1
857	893	473.391	52.1749	1	541.254	54.0099	1	364.106	177.213	1	340.449	193.289	1	390.069	250.491	1	358.139	309.469	1	385.111	337.961	1	396.553	344.668	0.999998	315.956	334.007	1
858	894	473.462	52.1681	1	541.923	54.0712	1	362.197	177.744	1	339.277	194.188	1	392.97	249.31	1	369.168	310.86	1	397.027	340.263	1	411.072	344.646	0.999999	309.137	334.876	1
859	895	473.366	52.3576	1	541.723	54.1245	1	361.712	177.307	1	339.499	195.618	1	395.761	249.237	1	375.705	310.423	1	405.791	340.36	1	421.798	343.912	1	300.123	334.335	1
860	896	473.458	52.3838	1	541.485	54.2076	1	359.576	178.793	1	338.887	196.404	1	397.786	248.021	1	377.79	309.907	1	407.438	339.011	1	420.442	344.753	1	293.76	334.806	1
861	897	473.435	52.3992	1	541.348	54.296	1	359.156	182.018	1	339.188	198.436	1	397.591	249.945	1	377.141	310.587	1	405.482	342.228	0.999995	418.341	347.465	0.999464	286.703	334.366	1
862	898	473.608	52.4295	1	541.489	54.0371	1	359.48	182.756	1	339.508	199.578	1	395.762	248.888	0.999999	374.457	312.053	1	400.28	341.968	1	414.336	346.17	1	278.276	334.203	1
863	899	473.657	52.3921	1	541.763	54.0355	1	360.242	183.232	1	339.565	199.865	1	391.726	255.209	1	367.701	313.134	1	393.168	342.264	1	406.336	346.494	1	273.944	334.431	1
864	900	473.55	52.2007	1	541.641	54.0886	1	361.188	184.301	1	339.166	199.436	1	386.805	255.917	1	361.482	312.736	1	386.119	342.603	1	399.424	346.388	1	265.82	333.465	1
865	901	473.583	52.3271	1	541.736	54.2606	1	361.752	183.779	1	338.927	198.827	1	385.828	257.941	1	355.364	311.505	1	377.88	341.72	1	390.927	346.894	1	261.457	333.737	1
866	902	473.108	52.4497	1	541.584	54.3791	1	362.059	183.483	1	339.696	197.359	1	381.6	255.342	1	349.617	310.042	1	371.348	342.272	1	383.552	346.008	1	256.075	332.755	1
867	903	473.348	52.4351	1	541.829	54.4707	1	363.029	182.375	1	340.36	195.758	1	378.528	254.782	1	344.115	309.007	1	365.284	342.389	1	376.858	345.467	1	253.317	332.239	1
868	904	473.405	52.416	1	541.303	54.6839	1	365.368	181.487	1	341.793	193.958	1	378.815	253.492	1	337.904	306.449	1	358.004	342.815	1	370.694	345.599	1	254.379	329.297	1
869	905	473.654	52.4666	1	541.59	54.8279	1	366.535	180.445	1	341.823	192.874	1	376.011	250.32	1	331.952	305.147	1	351.299	342.128	1	364.26	345.992	1	262.108	325.395	1
870	906	473.288	52.5091	1	541.599	54.525	1	366.687	179.224	1	342.468	191.33	1	374.358	250.523	1	325.435	304.405	1	344.427	341.761	1	356.466	346.696	1	273.57	325.69	1
871	907	473.181	52.4764	1	541.847	54.4581	1	365.698	178.559	1	341.431	190.587	1	371.821	249.369	1	320.587	302.951	1	335.632	340.483	1	347.962	346.337	1	288.896	326.485	1
872	908	473.048	52.2746	1	541.538	54.5564	1	364.971	177.59	1	340.316	190.755	1	371.307	249.469	1	316.267	302.07	1	327.257	338.869	1	338.626	345.554	1	305.628	326.481	1
873	909	473.418	52.2951	1	541.556	54.5345	1	363.783	177.57	1	339.071	190.555	1	370.156	248.307	1	311.735	301.141	1	320.465	339.551	1	330.344	345.637	1	325.493	331.756	1
874	910	473.332	52.2097	1	541.655	54.4002	1	361.02	177.817	1	336.497	190.885	1	364.837	250.416	1	306.086	300.687	1	314.354	338.597	1	324.844	346.171	1	340.253	331.537	1
875	911	473.42	52.1656	1	541.682	54.571	1	358.995	177.583	1	334.452	191.023	1	359.959	251.659	1	299.834	299.193	1	307.092	339.179	1	317.223	347.538	1	360.724	329.19	1
876	912	473.49	52.2618	1	541.662	54.5972	1	357.633	178.01	1	333.091	192.053	1	355.828	255.659	1	295.844	299.284	1	299.787	338.037	1	306.593	346.486	1	379.529	328.455	1
877	913	473.484	52.4243	1	541.471	54.904	1	355.264	178.886	1	331.738	192.796	1	348.649	257.094	1	291.231	298.947	1	292.312	338.138	1	297.172	345.836	1	393.367	329.717	1
878	914	473.506	52.342	1	541.956	54.4516	1	354.904	179.609	1	330.992	194.295	1	351.085	253.199	1	286.431	297.533	1	283.942	339.003	1	290.453	346.48	1	405.705	328.469	1
879	915	473.53	52.5124	1	541.802	54.398	1	354.157	180.836	1	330.882	195.338	1	342.256	258.889	1	281.287	297.066	1	276.849	337.649	1	283.842	344.386	1	415.739	328.264	1
880	916	473.784	52.3213	1	541.57	54.2522	1	354.22	181.31	1	330.686	195.929	1	337.204	258.663	1	276.196	296.689	1	269.786	336.691	1	275.8	345.33	1	418.478	328.733	1
881	917	473.414	52.2982	1	541.501	54.1943	1	354.642	182.682	1	330.324	197.106	1	332.983	259.54	1	271.97	296.142	1	263.983	337.058	1	270.423	345.73	1	418.804	332.278	1
882	918	473.479	52.3148	1	541.568	54.3274	1	355.765	183.433	1	330.556	197.847	1	328.766	260.441	1	269.651	296.374	1	258.229	336.966	1	264.785	346.17	1	411.803	332.822	1
883	919	473.489	52.5074	1	541.665	54.4064	1	356.865	185.128	1	331.683	198.466	1	330.041	259.43	1	267.022	296.324	1	252.343	336.461	1	258.937	345.439	1	405.452	332.882	1
884	920	473.52	52.4265	1	541.849	54.36	1	358.203	184.964	1	333.594	198.598	1	325.276	260.741	1	264.705	295.508	1	246.53	335.823	1	251.834	347.078	1	398.498	333.482	1
885	921	473.536	52.5457	1	541.278	54.7979	1	360.648	183.986	1	335.443	197.58	1	325.38	259.91	1	264.178	294.825	1	241.579	333.154	1	244.939	346.6	1	393.374	333.194	1
886	922	473.556	52.4654	1	541.401	54.4282	1	363.569	183.003	1	337.992	196.175	1	323.248	262.653	1	265.025	293.764	1	241.222	329.121	1	241.802	343.733	1	384.799	333.424	1
887	923	473.546	52.3551	1	541.397	54.4267	1	366.255	182.277	1	340.301	194.311	1	326.601	262.252	1	268.345	290.365	1	246.683	326.052	1	244.217	340.784	1	377.756	333.157	1
888	924	472.976	52.3577	1	541.811	54.3979	1	367.455	180.031	1	341.425	192.664	1	344.074	254.578	1	271.541	286.102	1	258.965	324.101	1	254.027	335.361	1	369.684	333.561	1
889	925	473.677	52.3628	1	541.995	54.5667	1	367.062	179.268	1	341.944	190.578	1	354.2	252.137	1	277.782	283.03	1	267.636	323.133	1	267.737	337.094	1	362.603	334.247	1
890	926	473.496	52.3791	1	542.037	54.3984	1	367.06	178.35	1	342.232	188.842	1	361.282	250.609	1	285.212	284.264	1	279.895	324.293	1	281.944	338.28	1	356.858	335.068	1
891	927	473.636	52.3585	1	541.748	54.3458	1	366.717	177.49	1	342.337	188.111	1	362.514	249.711	1	296.118	285.751	1	294.622	325.437	1	298.609	337.809	1	348.734	335.078	1
892	928	473.612	52.4321	1	541.908	54.4699	1	364.89	176.501	1	341.216	188.656	1	367.791	249.528	1	304.864	288.159	1	310.012	326.14	1	313.92	337.825	1	338.683	337.481	1
893	929	473.554	52.3066	1	541.499	54.2369	1	363.248	176.097	1	339.607	188.945	1	373.951	249.207	1	313.742	291.867	1	324.138	329.369	1	333.065	339.751	1	329.906	340.366	1
894	930	473.247	52.1423	1	541.79	54.0759	1	362.686	176.697	1	338.938	189.763	1	379.027	249.569	1	323.675	295.225	1	341.39	330.619	1	348.92	340.775	1	326.494	334.967	1
895	931	473.284	52.2692	1	541.103	54.1602	1	359.821	176.615	1	338.122	191.474	1	381.796	249.721	1	333.914	299.224	1	355.197	331.218	1	364.421	340.865	1	318.637	333.298	1
896	932	472.982	52.3597	1	541.335	54.1462	1	360.646	176.723	1	337.595	191.831	1	382.741	248.816	1	343.255	303.882	1	366.255	333.258	1	377.358	342.164	1	311.671	334.181	1
897	933	473.438	52.2639	1	541.704	53.9871	1	358.994	177.242	1	336.417	191.655	1	384.863	249.957	1	353.948	305.328	1	378.148	335.409	1	389.767	343.112	1	303.478	333.753	1
898	934	473.466	52.4076	1	541.373	54.1698	1	357.637	177.668	1	335.267	193.08	1	388.263	249.848	1	360.62	307.076	1	389.181	337.606	1	400.904	342.163	0.999999	293.618	333.628	1
899	935	473.444	52.4229	1	540.977	54.3237	1	357.662	177.833	1	335.358	193.085	1	389.803	249.103	1	365.935	308.244	1	392.638	337.795	1	405.551	343.86	1	287.664	334.107	1
900	936	473.262	52.4034	1	540.994	54.2099	1	356.537	179.899	1	335.447	195.21	1	390.084	250.362	1	368.266	309.547	1	394.177	340.81	1	408.143	344.898	1	280.109	334.113	1
901	937	473.216	52.3072	1	541.356	54.2808	1	357.769	180.417	1	335.706	196.601	1	388.654	253.739	1	366.137	311.621	1	390.613	341.263	1	403.387	346.038	1	275.501	334.249	1
902	938	473.244	52.4321	1	541.898	54.6282	1	359.504	182.375	1	337.32	198.5	1	384.928	254.923	1	359.032	311.617	1	384.23	342.784	1	397.376	347.21	1	267.606	333.503	1
903	939	473.284	52.4301	1	541.692	54.5541	1	361.128	183.635	1	337.435	198.711	1	383	257.228	1	353.362	311.446	1	376.166	342.349	1	388.841	346.704	1	262.733	333.334	1
904	940	473.548	52.2818	1	542.098	54.6155	1	362.738	183.325	1	339.844	197.493	1	381.745	256.242	1	347.648	310.455	1	370.245	343.178	1	383.645	347.434	1	258.525	333.05	1
905	941	473.58	52.3283	1	542.028	54.8112	1	364.838	183.002	1	341.439	195.998	1	380.37	254.358	1	342.282	308.547	1	363.206	342.341	1	374.811	346.353	1	255.568	332.525	1
906	942	473.771	52.2585	1	541.623	54.5086	1	367.018	182.198	1	342.521	194.71	1	378.621	251.662	1	336.42	306.417	1	355.384	341.498	1	368.075	345.509	1	251.919	329.123	1
907	943	473.77	52.2939	1	541.885	54.5502	1	367.683	181.309	1	342.345	193.603	1	377.196	250.092	1	329.385	304.617	1	348.457	341.378	1	361.664	346.197	1	257.167	327.437	1
908	944	473.793	52.2442	1	541.885	54.4086	1	367.278	180.273	1	342.262	191.927	1	375.956	250.659	1	324.45	303.788	1	341.45	341.001	1	354.954	347.089	1	267.802	324.033	1
909	945	473.638	52.2104	1	541.668	54.5467	1	367.511	179.582	1	342.634	191.609	1	372.626	250.142	1	319.179	301.828	1	332.015	340.217	1	343.599	347.137	1	283.213	325.339	1
910	946	473.16	52.4016	1	541.911	54.6759	1	366.138	178.743	1	341.229	191.08	1	370.728	249.26	1	315.126	302.54	1	325.074	338.097	1	335.423	346.088	1	300.504	327.273	1
911	947	473.076	52.3412	1	541.909	54.438	1	363.837	178.488	1	339.697	191.279	1	369.939	249.659	1	310.074	301.509	1	317.358	338.788	1	325.838	346.658	1	329.004	337.613	1
912	948	473.121	52.1558	1	541.686	54.2541	1	362.655	178.29	1	337.225	190.665	1	363.754	250.471	1	304.515	300.561	1	312.388	338.706	1	322.39	345.894	1	328.779	335.839	1
913	949	473.324	52.3339	1	541.601	54.5385	1	361.507	178.578	1	336.219	190.209	1	359.44	252.572	1	299.576	299.371	1	304.882	339.612	1	315.082	347.273	1	347.925	330.513	1
914	950	473.147	52.1646	1	541.879	54.4071	1	359.924	178.57	1	334.643	190.311	1	353.923	257.039	1	294.538	299.275	1	297.402	338.056	1	305.918	346.023	1	366.325	331.527	1
915	951	473.427	52.3161	1	541.352	54.3243	1	359.634	178.934	1	334.225	191.257	1	353.788	256.028	1	288.984	298.365	1	290.568	337.854	1	295.54	345.517	1	382.512	330.854	1
916	952	473.134	52.4013	1	541.685	54.3084	1	359.575	179.283	1	333.504	192.396	1	342.133	263.056	1	284.273	297.321	1	282.022	336.918	1	287.831	344.746	1	393.69	330.668	1
917	953	473.066	52.241	1	541.303	54.4024	1	358.66	180.504	1	332.611	193.162	1	338.561	261.252	1	278.25	296.316	1	275.279	336.594	1	281.826	344.532	1	405.76	330.287	1
918	954	473.108	52.3603	1	541.778	54.5018	1	358.107	181.972	1	332.646	194.062	1	335.42	259.388	1	273.628	295.342	1	268.406	336.408	1	275.915	345.725	1	412.054	331.247	1
919	955	473.016	52.5369	1	541.763	54.6752	1	359.153	182.749	1	332.888	194.996	1	330.831	258.565	1	269.275	294.92	1	261.973	336.326	1	268.219	344.752	1	414.433	333.293	1
920	956	473.315	52.4182	1	541.962	54.8002	1	360.245	184.556	1	334.349	196.351	1	327.995	259.559	1	267.061	295.657	1	256.421	335.469	1	261.271	345.524	1	409.584	334.401	1
921	957	473.207	52.4838	1	541.761	54.648	1	361.269	186.373	1	335.917	197.436	1	327.503	257.168	1	263.904	296.498	1	248.811	335.481	1	253.918	345.917	1	402.412	335.056	1
922	958	473.231	52.3853	1	541.757	54.5328	1	362.831	186.746	1	336.709	197.969	1	325.449	259.407	1	263.359	295.481	1	244.366	333.952	1	248.213	347.128	1	396.346	335.178	1
923	959	473.126	52.5054	1	542.058	54.6116	1	364.968	186.23	1	338.911	199.043	1	323.909	261.064	1	263.614	295.909	1	240.389	332.274	1	241.672	345.307	1	388.991	336.015	1
924	960	473.258	52.1505	1	542.047	54.1342	1	366.636	185.258	1	342.019	197.545	1	326.301	261.669	1	264.951	293.557	1	240.114	329.882	1	239.729	342.661	1	380.433	336.358	1
925	961	473.061	52.3942	1	542.059	54.5283	1	368.511	184.58	1	341.589	196.443	1	332.134	260.591	1	268.148	290.531	1	247.205	328.31	1	245.152	341.345	1	372.907	336.871	1
926	962	473.009	52.0444	1	542.054	54.2106	1	368.982	183.939	1	342.217	195.35	1	348.163	256.262	1	271.598	287.181	1	258.432	327.195	1	254.719	339.035	0.999999	365.5	336.045	1
927	963	472.879	52.2113	1	541.808	54.4447	1	368.171	182.67	1	341.941	194.095	1	353.898	254.854	1	277.389	286.644	1	268.387	326.876	1	267.298	338.616	1	359.565	336.912	1
928	964	473.74	52.1643	1	541.987	54.2494	1	366.931	182.01	1	341.851	193.19	1	355.936	254.5	1	284.696	287.789	1	279.759	327.647	1	280.443	339.004	1	352.726	337.301	1
929	965	473.323	52.1828	1	542.04	54.4141	1	366.564	181.33	1	340.865	192.451	1	361.249	252.707	1	293.272	289.922	1	295.031	327.934	1	295.257	338.689	1	344.777	337.081	1

## Sheet: Frames of Events
	Right Hindlimb Contact (RHC)	Right Hindlimb Liftoff (RHLO)
1	18	40
2	53	75
3	89	110
4	124	147
5	160	182
6	196	218
7	233	255
8	269	292
9	307	329
10	343	366
11	380	403
12	416	439
13	452	473
14	486	509
15	522

## Sheet: Coordinates at Events 
	RHC
	Bodyparts	Calib1			Calib2			Iliac crest			Hip			Knee			Ankle			MTP			Toe			Left Toe
Num Frame Clip	Coordinates	x	y	likelihood	x	y	likelihood	x	y	likelihood	x	y	likelihood	x	y	likelihood	x	y	likelihood	x	y	likelihood	x	y	likelihood	x	y	likelihood
18	54	473.315	52.3754	1	542.052	53.9799	1	346.001	184.111	1	323.041	200.891	1	371.845	257.203	1	344.488	314.705	1	370.551	345.504	1	384.242	350.056	1	259.02	336.543	1
53	89	473.383	52.5286	1	541.034	54.5355	1	355.072	180.827	1	333.098	196.018	1	384.131	251.304	1	358.54	312.701	1	383.436	343.942	1	396.362	348.699	1	271.649	338.39	1
89	125	473.166	52.466	1	540.453	54.5735	1	360.458	182.221	1	338.158	197.816	1	388.536	253.079	1	355.27	312.013	1	378.494	343.049	1	389.874	347.107	1	274.839	337.501	1
124	160	473.156	52.4036	1	540.633	54.2379	1	359.076	181.499	1	337.319	196.758	1	388.974	253.263	1	362.797	312.377	1	387.695	341.8	1	398.359	346.822	1	272.688	338.386	1
160	196	473.419	52.3736	1	540.838	54.175	1	354.605	180.141	1	331.728	196.525	1	382.412	252.919	1	355.704	312.371	1	379.408	342.394	1	391.361	346.279	1	274.277	336.954	1
196	232	473.385	52.4334	1	540.581	54.2609	1	349.253	179.767	1	327.435	197.437	1	373.256	251.33	1	346.588	311.975	1	371.651	342.375	1	383.843	347.454	1	271.385	335.802	1
233	269	473.505	52.5223	1	541.62	54.1583	1	339.917	179.737	1	317.946	198.559	1	370.142	255.108	1	343.793	311.109	1	370.588	342.749	1	383.459	346.295	1	253.017	334.743	1
269	305	473.749	52.421	1	540.779	54.1175	1	335.111	178.405	1	313.536	197.605	1	367.065	253.856	1	347.649	312.214	1	373.991	341.817	1	386.977	346.239	1	250.732	333.831	1
307	343	473.617	52.441	1	541.194	54.1897	1	343.093	176.233	1	321.329	194.655	1	374.025	249.61	1	355.1	310.723	1	379.175	341.495	1	391.429	345.712	1	258.87	334.915	1
343	379	472.898	52.2715	1	540.546	54.231	1	351.36	179.476	1	329.397	197.175	1	381.056	250.941	1	358.417	311.202	1	385.22	342.735	1	398.048	347.993	1	274.644	333.814	1
380	416	473.325	52.3162	1	541.394	54.1366	1	349.835	179.069	1	325.401	195.992	1	377.262	251.426	1	351.524	311.547	1	377.152	342.105	1	389.795	346.368	1	278.873	336.795	1
416	452	473.672	52.1667	1	541.478	53.7906	1	342.843	176.64	1	320.659	194.748	1	372.335	249.906	1	345.274	310.213	1	371.969	341.814	1	385.398	344.297	1	269.966	333.676	1
452	488	473.429	52.5922	1	541.258	54.5448	1	351.485	180.107	1	330.086	197.706	1	372.601	252.879	1	345.331	310.225	1	370.322	341.557	1	383.108	344.752	1	269.174	334.402	1
486	522	473.463	52.6801	1	541.599	54.2272	1	352.267	178.635	1	330.917	195.841	1	378.476	252.012	1	352.068	310.89	1	377.284	340.679	1	389.491	345.768	1	273.314	334.71	1
522	558	473.55	52.4294	1	541.96	54.0428	1	346.004	180.312	1	323.375	198.118	1	375.226	249.652	1	350.942	312.458	1	376.615	341.522	1	387.858	346.297	1	269.099	335.984	1
	RHLO
	Bodyparts	Calib1			Calib2			Iliac crest			Hip			Knee			Ankle			MTP			Toe			Left Toe
Num Frame Clip	Coordinates	x	y	likelihood	x	y	likelihood	x	y	likelihood	x	y	likelihood	x	y	likelihood	x	y	likelihood	x	y	likelihood	x	y	likelihood	x	y	likelihood
40	76	472.746	52.4874	1	541.173	54.4667	1	359.973	185.012	1	335.141	195.89	1	320.742	264.748	1	259.241	292.735	1	238.032	331.247	1	236.154	343.085	1	367.92	337.387	1
75	111	473.385	52.3477	1	541.216	54.134	1	366.8	184.791	1	341.064	197.749	1	328.923	264.579	1	265.842	293.876	1	243.828	328.878	1	242.913	343.133	1	378.239	335.821	1
110	146	473.015	52.5216	1	540.547	54.179	1	367.183	184.031	1	341.736	196.987	1	326.924	262.712	1	267.006	293.299	1	244.337	329.239	1	244.53	343.174	1	375.298	338.051	1
147	183	473.04	52.3743	1	540.846	54.0969	1	363.113	184.441	1	337.591	196.583	1	331.317	259.551	1	266.264	289.861	1	245.936	328.44	1	244.791	340.561	1	367.615	336.6	1
182	218	472.843	52.3964	1	540.66	54.4816	1	359.384	183.977	1	333.822	196.712	1	319.704	264.263	1	261.971	292.642	1	241.38	329.759	1	239.099	341.876	0.999995	373.245	335.765	1
218	254	473.346	52.3634	1	541.007	54.2752	1	348.448	181.242	1	322.725	195.054	1	310.183	261.892	1	251.109	292.689	1	228.432	329.296	1	228.328	342.985	1	360.939	334.503	1
255	291	473.694	52.5152	1	541.505	54.4543	1	346.508	179.372	1	319.579	190.557	1	317.666	254.277	1	251.185	286.311	1	234.579	325.016	1	235.197	338.738	1	351.04	333.506	1
292	328	473.358	52.7454	1	541.652	54.2322	1	344.391	181.386	1	318.104	193.969	1	309.039	260.959	1	247.704	291.254	1	226.007	327.859	1	225.551	342.026	1	364.47	334.568	1
329	365	473.058	52.5395	1	541.026	54.2671	1	354.208	178.856	1	328.524	192.828	1	320.253	261.498	1	258.346	291.035	1	237.379	328.955	1	238.287	342.89	1	374.808	333.619	1
366	402	473.307	52.3058	1	541.418	54.1918	1	360.413	184.621	1	333.036	197.052	1	320.408	264.132	1	259.495	294.711	1	234.284	329.726	1	233.881	343.802	1	379.355	336.375	1
403	439	473.308	52.5448	1	541.025	54.3569	1	351.651	183.063	1	327.753	197.601	1	313.475	266.194	1	256.084	288.591	1	236.898	327.323	1	234.646	339.518	0.999994	365.928	332.721	1
439	475	473.68	52.4008	1	541.38	54.4304	1	353.133	184.465	1	327.083	197.52	1	319.057	262.323	1	258.072	286.082	1	242.659	324.564	1	237.601	335.25	1	362.497	335.287	1
473	509	472.785	52.5564	1	541.28	54.3349	1	359.126	182.697	1	333.639	194.87	1	323.614	260.806	1	262.542	287.508	1	245.936	325.944	1	241.936	339.344	0.999989	366.477	334.283	1
509	545	473.244	52.1286	1	541.681	54.1244	1	357.373	183.739	1	331.202	195.996	1	320.821	260.604	1	259.353	288.036	1	241.536	325.969	1	238.257	337.21	1	363.081	335.647	1

## Sheet: Lengths
												Calibration
	Lengths	Iliac crest/Hip	Hip/Knee	Knee/Ankle	Ankle/MTP	MTP/Toe	Iliac crest/Knee	Hip/Ankle	Knee/MTP	Ankle/Toe		Distance mean calib (pixels)	68.0471
Num Frame Clip	Coordinates
0	0	4.29808	9.27896	10.4428	6.45768	1.97233	12.4916	17.7496	16.281	7.79499		Real distance (cm)	10
-35	1	4.18854	9.7051	10.1998	6.6158	1.97826	12.7752	17.8996	16.3431	8.18608
-34	2	4.28869	10.1575	9.95851	6.29283	2.15941	13.2724	18.038	15.8794	8.06669
-33	3	4.50605	9.9207	10.1617	6.3088	1.51526	12.8521	17.5258	15.7092	7.76639
-32	4	4.15266	9.23388	10.8324	6.19949	1.96587	11.7757	17.0447	15.9558	8.06788
-31	5	4.07386	8.99788	12.4782	6.41451	2.25828	10.6603	16.7171	17.1141	8.57075
-30	6	4.13327	9.48136	12.3813	6.13317	2.00803	10.7681	16.2622	16.41	8.05546
-29	7	3.97074	9.61087	11.2542	5.65285	2.18209	10.8574	15.9555	14.7048	7.83146
-28	8	3.94334	9.94942	10.969	5.74677	2.00075	10.9238	15.7234	14.1191	7.72058
-27	9	4.018	10.155	11.0042	5.96612	1.90553	10.8537	15.371	14.0238	7.83478
-26	10	3.91121	10.6776	10.7979	5.897	2.1585	11.1974	15.574	13.4725	8.02024
-25	11	4.0575	10.8231	10.1173	5.47064	2.40684	11.4462	15.9588	12.6641	7.86232
-24	12	4.03657	10.9593	9.70711	5.74363	2.12619	11.5182	16.5101	12.7125	7.8338
-23	13	4.10688	11.057	9.09168	6.1919	2.01804	11.5606	16.6762	12.8371	8.10255
-22	14	4.09266	11.0471	9.35362	6.05179	1.90904	11.4131	17.2934	13.1975	7.89368
-21	15	4.13142	11.2441	9.33109	6.25544	2.00466	11.6663	17.4401	13.5848	8.15292
-20	16	4.07348	11.2642	9.61953	6.10118	2.18285	11.6268	17.5811	13.8558	8.06073
-19	17	4.24896	11.113	9.6924	5.80088	2.23583	11.6494	17.577	13.5392	7.82486
-18	18	4.00255	11.0959	9.38123	6.15877	2.13207	11.5787	17.0231	13.3447	7.96885
-17	19	3.96249	10.6531	9.16836	5.87977	2.02187	11.4042	16.7627	12.8575	7.55279
-16	20	4.21294	10.8308	9.78046	5.67491	1.91114	11.4503	16.7617	13.0139	7.31333
-15	21	4.07702	10.6929	9.22485	5.97927	1.89033	11.5356	16.581	12.8141	7.49175
-14	22	3.97152	10.5543	9.78935	5.71094	2.14163	11.2833	16.7431	13.1582	7.44372
-13	23	3.82449	10.4297	10.1559	5.9499	2.12457	11.1887	16.8733	13.5449	7.61095
-12	24	3.7619	10.1649	10.7756	5.8402	2.19844	10.9109	17.0426	14.0407	7.65991
-11	25	3.9775	9.99241	10.9574	5.71969	1.81967	10.9077	17.037	14.3455	7.23769
-10	26	4.06635	9.92786	11.0383	5.53508	1.84168	10.9048	16.8665	14.4799	7.18262
-9	27	4.08656	9.86134	11.4073	5.86999	1.79382	10.7789	16.9182	15.2135	7.23584
-8	28	4.03984	9.59463	10.974	5.98195	2.06299	10.8379	16.929	14.8546	7.6203
-7	29	4.16936	9.45131	11.3573	5.90479	1.67217	10.7566	16.8524	15.2499	7.38853
-6	30	4.13295	9.51024	12.0118	6.10026	1.74689	10.8046	17.0402	16.0175	7.50327
-5	31	4.28773	9.2341	11.4879	5.99154	1.49685	10.9645	17.0103	15.6495	7.26442
-4	32	4.34461	9.73128	10.629	5.93519	1.6712	11.6806	16.9906	15.0141	7.36215
-3	33	4.29163	9.87899	10.0262	5.93272	1.38626	12.1567	17.1774	14.5312	6.95105
-2	34	4.26266	9.79758	9.8619	6.27985	1.65766	12.2641	17.067	14.7296	7.53831
-1	35	4.22494	10.1836	9.48233	6.21926	1.75161	12.9494	17.3025	14.4224	7.46571
0	36	4.26668	9.79729	9.74792	6.40291	1.9402	12.7195	17.4329	15.1514	7.67337
1	37	4.08036	9.46024	10.5037	6.27095	1.83367	12.3274	17.8044	15.9389	7.46262
2	38	4.21844	9.74652	9.99501	6.43486	2.07691	12.8954	17.9646	15.7983	7.96529
3	39	4.17798	9.95024	10.0059	6.2689	2.1948	13.0408	18.2129	15.7983	8.11822
4	40	4.14737	10.0462	9.96189	6.15061	1.95173	12.996	18.0088	15.5607	7.94022
5	41	4.08041	9.20129	10.5313	6.2041	1.54814	11.8453	17.2509	15.709	7.71102
6	42	4.04913	8.94744	11.8122	6.20151	1.68647	10.9434	16.6623	16.2677	7.87049
7	43	3.91371	8.92602	12.231	6.17381	1.78045	10.4073	16.2137	16.1766	7.93217
8	44	3.8572	9.11338	11.5249	5.7099	1.97467	10.4488	15.9024	14.9888	7.67009
9	45	3.90776	9.54981	10.5763	5.74665	1.85078	10.8113	15.5171	13.6785	7.59432
10	46	4.0056	10.0588	10.7262	5.75997	2.09782	10.881	15.2557	13.5907	7.76585
11	47	3.8543	10.455	10.7885	5.74524	2.17	11.0478	15.4023	13.2158	7.90853
12	48	3.89111	10.6404	10.5127	5.41466	2.22782	11.1262	15.876	12.6226	7.63244
13	49	3.92392	10.7706	10.071	5.3799	2.19366	11.1199	16.2211	12.6417	7.53601
14	50	4.04286	10.7927	9.77723	5.82657	2.07644	10.9828	16.6776	13.0006	7.81899
15	51	4.03842	11.0216	9.70442	6.04121	1.83561	11.2603	17.0551	13.2711	7.72871
16	52	4.19252	11.0228	10.1557	6.00874	1.92447	11.041	17.555	13.8379	7.77143
17	53	4.18186	10.6576	10.3687	5.74923	1.89854	10.7396	17.6806	14.0558	7.47342
18	54	4.1791	10.9509	9.35788	5.92937	2.12027	11.3931	17.0201	12.9779	7.81799
19	55	3.87667	10.5971	9.4618	5.97408	1.87835	10.96	16.6937	13.0136	7.58401
20	56	3.94747	10.5284	9.80392	5.92514	2.03084	11.0215	16.5474	12.8956	7.61305
21	57	3.90151	10.6688	10.1021	5.94579	2.05761	10.9844	16.5523	13.1475	7.61857
22	58	3.97467	10.2934	10.2468	5.73671	2.16765	10.7211	16.4979	13.3214	7.56078
23	59	3.94281	10.2812	10.548	5.90978	2.25092	10.7739	16.5826	13.5647	7.71516
24	60	3.87128	10.1361	10.5715	5.7204	2.14369	10.7755	16.7312	13.5119	7.52443
25	61	3.89739	9.64251	11.3987	5.89244	2.21596	10.2897	16.8136	14.4936	7.76004
26	62	4.04305	9.74627	11.4265	5.60651	2.08332	10.5524	16.7174	14.4317	7.41614
27	63	4.00932	9.58956	11.7003	5.875	1.86242	10.3455	16.6297	15.3744	7.23594
28	64	3.9818	9.5047	11.175	6.13681	1.90568	10.7793	16.8368	14.8223	7.61424
29	65	4.0177	9.0482	11.0114	6.09046	1.8444	10.7878	16.9618	14.9915	7.49366
30	66	4.00786	9.51259	11.1638	6.11334	1.78823	11.2477	16.9472	15.1382	7.42738
31	67	3.93839	9.43693	10.9952	6.00437	1.65055	11.3782	17.1766	15.0708	7.35494
32	68	4.00995	9.49399	10.2338	6.03391	1.79879	11.7581	17.0478	14.6753	7.49913
33	69	4.03873	9.34647	10.2591	6.14631	1.84715	11.8315	17.2823	15.0231	7.39619
34	70	4.06786	9.51284	10.0202	6.29662	1.94596	12.142	17.3029	14.9378	7.85737
35	71	3.91152	9.16846	10.7987	6.29471	2.13978	11.7169	17.6235	15.8251	7.88351
36	72	3.91794	9.26954	10.4229	6.55385	1.8931	12.0319	17.8147	15.883	7.87146
37	73	3.96965	9.02109	10.65	6.71133	2.00561	11.8629	17.9885	16.5966	8.15856
38	74	3.92514	9.77077	10.3005	6.71231	2.03084	12.6081	18.4444	16.4451	8.20126
39	75	4.01079	9.86214	10.4927	6.58134	2.1413	12.6288	18.4244	16.6054	8.31926
40	76	3.98408	10.338	9.92987	6.46115	1.76135	13.0592	18.0821	15.5963	8.14002
41	77	3.98049	9.21419	11.4716	6.49544	1.72789	11.2785	17.2547	16.7944	8.12347
42	78	3.90612	9.24381	12.4764	6.34172	1.91062	10.8411	16.7727	16.6904	8.24391
43	79	3.87342	9.52987	11.2333	6.10639	1.88052	11.1204	16.2934	15.352	7.91646
44	80	3.813	9.44325	10.9358	5.46135	1.93046	10.697	15.8175	14.2917	7.391
45	81	4.05476	9.81423	10.6929	5.62199	1.88744	10.8138	15.1852	13.9055	7.452
46	82	4.11079	10.331	10.8624	5.74565	2.05144	10.9888	15.1613	13.6554	7.76323
47	83	3.94338	10.7487	10.8366	5.64909	2.24493	11.0895	15.4831	13.2179	7.84055
48	84	3.81967	10.961	10.1555	5.47256	2.19549	11.3207	16.1271	12.5791	7.6246
49	85	3.71913	10.7465	9.59273	5.61829	1.89169	11.0621	16.5633	12.7879	7.38908
50	86	3.66215	10.8539	9.8984	6.08264	1.88233	10.9821	17.1717	13.4775	7.8396
51	87	3.8011	11.1385	9.80249	5.82008	2.00515	11.2653	17.4884	13.2934	7.67911
52	88	3.8829	11.4541	9.65963	5.8785	1.86809	11.5513	17.5948	13.372	7.61605
53	89	3.92578	11.0569	9.77504	5.87066	2.02407	11.2029	17.5502	13.6142	7.67328
54	90	3.81292	10.9921	9.22436	5.71254	2.00534	11.3629	16.9955	12.7252	7.46635
55	91	3.75555	10.3523	9.64633	5.80059	1.76147	10.79	16.7278	13.0352	7.32825
56	92	3.95692	10.4519	9.59718	5.88509	1.86603	10.9222	16.3782	12.931	7.35971
57	93	3.89157	10.0365	10.5245	5.67897	1.99317	10.3782	16.6127	13.6707	7.39664
58	94	3.78787	10.0771	10.5757	5.78246	2.02038	10.5178	16.6554	13.6769	7.42876
59	95	3.80039	9.96163	10.7152	5.68592	2.08726	10.3782	16.6125	13.9461	7.38189
60	96	3.7715	9.92528	10.7675	5.93479	2.11091	10.5686	16.5998	14.2326	7.57993
61	97	4.0385	9.9308	11.1957	5.75038	1.96858	10.4662	16.579	14.5518	7.37941
62	98	3.98381	9.82129	11.0118	5.61861	1.96477	10.5698	16.6319	14.616	7.18317
63	99	4.07521	10.0668	10.7601	5.98523	1.79013	11.1065	16.624	14.4172	7.30206
64	100	3.97869	9.87248	10.9172	5.65556	2.13978	11.0098	16.9024	14.3677	7.37121
65	101	3.9373	9.78071	10.2704	5.89741	1.69646	11.2577	17.0839	14.3432	7.22465
66	102	3.86905	10.247	10.4859	6.06442	1.6896	11.8348	17.0767	14.4684	7.43446
67	103	3.87552	10.252	9.82241	5.91881	1.48419	12.2227	17.2416	14.0433	7.0716
68	104	3.94918	9.97928	9.98024	6.1494	1.48653	12.1233	17.34	14.5697	7.21234
69	105	4.03352	9.84339	10.107	6.15068	1.79392	12.1792	17.4375	14.9497	7.39064
70	106	4.13704	9.79474	10.1808	6.23537	1.55665	12.3397	17.6441	15.2119	7.25627
71	107	4.05223	9.39849	10.4954	6.19349	1.87953	12.2021	17.889	15.5228	7.63358
72	108	4.10484	9.4967	10.3445	6.51699	1.99074	12.5958	17.9917	15.9035	7.88422
73	109	4.2431	9.623	10.1406	6.48329	2.18048	12.8807	18.1258	16.0037	8.01782
74	110	4.1801	10.1914	9.64025	6.40684	2.20246	13.3846	18.224	15.6028	8.14929
75	111	4.23444	9.98188	10.2211	6.07664	2.09911	12.9797	17.9376	15.6738	7.98452
76	112	4.20045	8.94257	11.8281	6.19585	1.84372	11.2862	17.0653	16.7646	8.03951
77	113	4.07682	9.0492	12.1946	6.46422	1.963	10.7705	16.3364	16.999	8.41188
78	114	4.25066	9.15347	11.6358	5.77121	1.67196	10.8968	15.8544	15.5135	7.44302
79	115	4.12555	9.40964	10.8542	5.78655	1.79235	10.8285	15.3692	14.2109	7.56927
80	116	3.98729	9.80456	10.9305	5.62922	1.89387	10.7545	15.0578	13.7041	7.52293
81	117	4.07578	10.1689	11.0595	5.85391	1.86436	10.7856	14.687	13.6315	7.70341
82	118	4.10787	10.5308	10.9414	5.74891	1.79806	10.9125	14.851	13.2623	7.54677
83	119	3.96262	10.7452	10.6078	5.53588	2.14395	10.9989	15.5069	12.7622	7.67442
84	120	4.06562	10.8501	9.80183	5.53521	2.07646	11.2298	16.1048	12.3688	7.55816
85	121	4.02996	11.3029	9.85641	5.81638	1.9508	11.5105	16.788	12.7361	7.70529
86	122	4.10856	11.334	9.77466	5.78945	2.02102	11.5275	17.1867	12.9166	7.70379
87	123	4.05885	11.3741	9.66114	5.93324	1.98598	11.4959	17.3939	13.3856	7.74316
88	124	3.81004	11.1753	9.97723	5.70275	1.96123	11.2684	17.5639	13.554	7.47872
89	125	3.999	10.9893	9.94525	5.69651	1.77557	11.2008	16.9694	13.3038	7.24281
90	126	3.84035	10.5499	9.68729	5.73347	1.81064	10.8965	16.6026	12.8814	7.34351
91	127	3.87959	10.2036	9.94229	5.75665	1.84667	10.698	16.4784	13.2046	7.28573
92	128	3.83035	10.2752	10.1469	5.72786	1.7969	10.7864	16.3135	13.0685	7.23694
93	129	3.91182	10.1791	10.6977	5.80959	2.04789	10.5375	16.434	13.6338	7.50468
94	130	3.87143	9.81991	10.6747	5.89063	1.94986	10.315	16.2921	13.8581	7.44957
95	131	3.87723	9.88931	10.7851	5.89856	2.0597	10.5726	16.3529	14.0868	7.58403
96	132	3.79624	9.8943	11.0588	5.75819	1.95416	10.6555	16.4182	14.1618	7.42124
97	133	3.90628	9.47732	11.3655	5.4214	1.79544	10.3174	16.4002	14.7124	6.93448
98	134	4.08546	9.6312	11.6684	5.71751	1.76795	10.4517	16.4709	15.1333	7.06183
99	135	4.13305	9.66568	10.9585	5.62172	2.24457	10.8745	16.2988	14.3698	7.43664
100	136	4.0915	9.28589	11.0146	5.87994	1.81122	10.7274	16.5344	14.8634	7.36069
101	137	4.06946	9.74612	10.7076	5.93753	1.60349	11.3206	16.6765	14.5674	7.22208
102	138	4.11043	10.2057	10.311	5.90637	1.53409	11.9998	16.8161	14.3574	7.21588
103	139	4.07046	10.4878	9.50569	5.83199	1.33675	12.626	17.2109	13.7016	6.91456
104	140	4.12736	10.2154	9.88106	5.95182	1.66391	12.5438	17.3315	14.3954	7.21479
105	141	4.08061	9.20849	10.8407	6.24654	1.58113	11.5081	17.4521	15.764	7.38781
106	142	4.11691	9.00708	10.6084	6.28168	1.66043	11.6494	17.5865	15.9193	7.51566
107	143	4.06265	9.24076	10.3512	6.24373	1.73376	12.2314	18.0301	15.8604	7.39867
108	144	4.07938	9.61284	10.1898	6.49728	1.9812	12.6747	18.1371	16.0337	7.94452
109	145	4.16269	9.64766	10.231	6.4243	1.93709	12.7254	18.221	16.1685	7.95508
110	146	4.19634	9.90106	9.88629	6.24451	2.04799	12.9885	17.9147	15.5847	8.03931
111	147	4.27364	9.49065	11.0984	6.04347	1.8422	12.0658	17.2292	16.1233	7.77608
112	148	4.2986	9.16569	12.6014	6.31712	1.98259	10.8252	16.4655	17.3141	8.24773
113	149	4.20861	9.55014	11.4099	5.91942	1.7598	11.217	16.046	15.3935	7.67108
114	150	4.06675	9.60432	10.9343	5.70154	1.8001	11.1185	15.6916	14.4718	7.47692
115	151	4.06043	10.0018	10.722	5.46632	2.0838	11.0308	15.3065	13.5245	7.55002
116	152	3.80965	10.0561	10.8955	5.75471	1.89552	10.8186	15.1451	13.6608	7.61632
117	153	4.00756	10.3304	11.1417	5.72125	1.91296	10.81	15.0459	13.5125	7.61819
118	154	3.93435	10.428	11.1476	5.66227	2.34322	10.6133	15.5068	13.3381	7.96877
119	155	3.87149	10.8145	10.0693	5.53959	2.12612	11.1237	15.9791	12.6174	7.60056
120	156	3.8546	11.0979	9.92821	5.54652	2.01113	11.3893	16.5727	12.4101	7.52019
121	157	3.93316	11.166	9.62039	6.07279	1.78866	11.2896	16.9349	13.088	7.70459
122	158	3.96741	11.3327	9.46052	6.02893	1.8752	11.3905	17.295	13.0507	7.73856
123	159	3.88695	11.3925	9.70922	5.99336	2.06229	11.3961	17.5335	13.4872	7.86505
124	160	3.90523	11.2507	9.50093	5.66422	1.73236	11.4249	17.3987	13.0125	7.27573
125	161	3.96872	11.1525	9.07332	5.56854	1.85395	11.4118	16.8757	12.5338	7.18754
126	162	3.95831	10.7573	9.29503	5.62864	2.00343	11.1452	16.4297	12.5459	7.3745
127	163	3.97776	10.3895	9.47718	5.72157	1.88699	10.8514	16.3288	12.8281	7.27446
128	164	3.83204	10.2611	9.94277	5.69707	1.89958	10.6869	16.34	13.0432	7.23704
129	165	3.8034	10.1917	10.3774	5.81542	1.92999	10.5164	16.3615	13.5364	7.3125
130	166	3.97581	10.3452	10.3796	5.80159	2.01445	10.7848	16.3322	13.4954	7.41078
131	167	3.8226	10.0547	10.493	5.73009	1.84996	10.7037	16.3689	13.7955	7.19877
132	168	3.88063	9.7387	10.9406	5.73233	1.95997	10.4212	16.3606	14.3125	7.3631
133	169	4.0072	9.79351	11.3519	5.26668	1.87273	10.3829	16.4303	14.6191	6.93065
134	170	4.05321	9.66096	11.4848	5.54193	1.60447	10.4616	16.6455	15.0078	6.88365
135	171	4.02995	9.49824	11.2392	5.89456	1.75745	10.5824	16.5175	14.8353	7.31959
136	172	4.06111	9.17248	11.2497	5.77728	1.80755	10.4287	16.5893	15.1715	7.30137
137	173	4.11835	9.23878	11.4689	5.89126	1.65001	10.5731	16.7565	15.3302	7.29063
138	174	4.18808	9.77974	10.5156	6.04764	1.57792	11.4556	16.6795	14.7473	7.396
139	175	4.16551	10.2282	9.40017	5.79729	1.2225	12.5113	16.8656	13.5506	6.86749
140	176	4.02105	9.90831	9.74214	5.96061	1.61762	12.1951	17.0729	14.2879	7.2546
141	177	3.9507	9.63775	10.4416	5.99398	1.65614	11.8942	17.4516	15.0003	7.26149
142	178	4.03105	9.32156	10.5319	6.1182	1.70619	11.8585	17.4966	15.4832	7.42477
143	179	3.87019	9.69779	10.1336	6.24898	1.73541	12.2939	17.672	15.4068	7.43506
144	180	4.1136	9.6688	9.99662	6.51972	1.92581	12.691	17.881	15.8224	7.86143
145	181	4.14688	9.56844	10.2762	6.4483	1.80034	12.4832	18.0683	16.1759	7.91575
146	182	4.17806	9.73468	10.0781	6.34824	1.94135	12.7537	17.8707	15.9748	8.00826
147	183	4.15344	9.29944	10.5468	6.40836	1.7892	11.9862	17.2562	16.1223	8.09143
148	184	4.11056	9.09294	11.4938	6.04611	1.64952	11.2823	16.6458	15.8824	7.68921
149	185	4.06793	9.13065	12.2115	6.02033	1.6114	10.6451	16.0931	16.2888	7.63078
150	186	3.96733	9.54306	11.1119	5.77308	1.6962	10.9866	15.5988	14.7586	7.44968
151	187	4.06609	9.46667	10.6323	5.55365	1.80737	10.6379	15.0747	13.7446	7.36036
152	188	4.02338	9.91766	10.7751	5.71429	1.85385	10.8048	14.9765	13.703	7.49
153	189	3.9834	10.3609	11.3628	5.67808	1.79216	10.7996	14.8906	13.5936	7.46256
154	190	3.96155	10.2868	10.7683	5.57504	2.16501	10.7349	15.1818	12.9076	7.71566
155	191	3.9021	10.9142	10.0475	5.45993	2.00366	11.2403	15.8028	12.1418	7.45664
156	192	3.95974	10.8979	9.68568	5.6461	1.9811	11.3903	16.3994	12.351	7.54732
157	193	4.10136	10.8074	9.46345	6.05105	1.96738	11.3079	16.7284	12.7877	7.92026
158	194	4.16141	11.2597	9.44097	6.05242	1.84619	11.6241	17.1501	12.9903	7.63811
159	195	4.21135	10.9378	9.81948	6.10005	1.80654	11.2369	17.401	13.6975	7.7411
160	196	4.13524	11.1428	9.57799	5.62143	1.84698	11.4494	17.3851	13.1563	7.23103
161	197	4.08568	10.8179	9.65637	5.67671	1.86853	11.1727	16.9881	12.9648	7.30958
162	198	3.96208	10.4426	9.61618	5.84972	1.96785	10.8543	16.5372	13.0476	7.48715
163	199	4.10419	10.1979	9.59246	5.74507	1.85184	10.7934	16.2662	12.8898	7.29621
164	200	4.03244	9.90349	10.0631	5.70667	1.81501	10.507	16.2521	13.2592	7.22245
165	201	4.17491	10.2122	10.1016	5.88756	2.1277	10.6903	16.1757	13.3479	7.61745
166	202	3.88397	9.95596	10.5054	5.77033	1.99266	10.4286	16.414	13.8053	7.35302
167	203	3.96796	9.83284	10.9877	5.81317	1.93911	10.4816	16.3899	14.28	7.37245
168	204	4.03939	9.7556	11.0968	5.65856	1.91203	10.6523	16.5456	14.3392	7.36472
169	205	4.11766	9.69397	11.2516	5.58571	1.54293	10.7777	16.5239	14.8243	6.64272
170	206	4.04868	9.44906	11.6225	5.76208	1.62363	10.5556	16.6172	15.2403	7.08915
171	207	3.95145	9.28958	11.3501	5.76682	2.20659	10.6567	16.4831	15.0117	7.49014
172	208	4.10908	8.89626	11.5567	5.98523	1.69467	10.5943	16.5361	15.2492	7.44458
173	209	4.11417	9.27307	10.7735	5.84994	1.5203	11.2692	16.5302	14.7695	7.25311
174	210	3.96963	9.47601	9.8439	5.76966	1.51528	11.7473	16.7898	14.0629	6.88787
175	211	4.0286	9.49087	10.2075	5.7374	1.67398	11.7586	16.863	14.4458	7.09479
176	212	4.07582	9.17795	10.4847	5.95773	1.67737	11.6504	17.0747	15.023	7.16355
177	213	3.96517	8.94784	10.5903	5.92687	1.79957	11.5927	17.2095	15.3113	7.13282
178	214	4.2198	8.88058	10.8489	6.09294	1.66731	11.7146	17.3891	15.8137	7.27596
179	215	4.19041	9.29332	10.4872	6.23318	2.05436	12.2433	17.5631	15.7819	7.69598
180	216	4.25077	9.82848	10.2068	6.41032	1.9243	12.7361	17.8983	15.9007	7.73738
181	217	4.16017	9.79554	10.2894	6.46775	1.86554	12.5982	18.0127	16.1895	8.01471
182	218	4.19681	10.1416	9.454	6.23763	1.81204	13.1609	17.6136	15.0043	7.97789
183	219	4.19471	9.23337	10.7475	6.40109	1.75937	11.7433	16.9001	16.0067	8.15743
184	220	4.09178	9.18095	12.0956	5.74005	1.66783	11.0263	16.4138	15.942	7.37046
185	221	3.96048	9.06094	12.038	5.94913	1.54391	10.631	15.9102	16.0318	7.48853
186	222	4.05116	9.37886	11.1206	5.51432	1.7374	10.8083	15.5651	14.5293	7.24942
187	223	3.92369	9.55766	10.9173	5.6789	1.75425	10.7302	15.1067	13.9901	7.43132
188	224	4.03125	9.83434	10.7603	5.86962	1.95326	10.8435	14.7569	13.9431	7.6977
189	225	3.95795	10.3222	10.9052	5.77117	1.73154	10.8497	14.8725	13.1656	7.49984
190	226	4.03952	10.2741	10.5371	5.53513	2.35577	10.8486	15.2929	12.5856	7.82728
191	227	3.9046	10.8155	10.2161	5.4756	2.16516	11.2616	15.8953	12.3565	7.62575
192	228	3.94619	10.8948	9.6392	5.64065	2.04432	11.4438	16.5384	12.4485	7.59734
193	229	4.12392	10.7462	9.87599	5.93784	1.59294	11.0523	17.0509	13.2037	7.46868
194	230	4.24591	11.1388	9.64444	5.89561	1.99808	11.4104	17.3165	13.3074	7.73983
195	231	4.29465	10.8631	10.259	5.84727	1.9403	11.2897	17.5319	13.9959	7.51857
196	232	4.12603	10.3956	9.7358	5.7901	1.94092	11.0925	17.0658	13.3818	7.56039
197	233	3.90025	10.3732	9.54822	5.9481	1.84011	11.0856	16.7117	13.2387	7.42602
198	234	4.18512	10.4794	9.45727	5.88536	1.85671	11.1388	16.389	12.8101	7.42387
199	235	3.97641	10.5416	9.56048	5.85481	1.88062	11.2224	16.4849	12.7588	7.41029
200	236	3.99323	10.1563	9.94777	5.78572	1.92739	10.8968	16.4249	13.2089	7.38357
201	237	3.97287	10.2234	10.4548	5.68181	2.01367	10.7687	16.5875	13.6019	7.31204
202	238	3.92878	10.1095	10.685	5.80272	2.14436	10.7377	16.6655	13.8419	7.49737
203	239	3.89742	9.8764	11.1789	5.60766	1.8372	10.6296	16.9289	14.2652	7.19816
204	240	4.06759	9.74768	11.1411	5.46077	1.68817	10.7044	16.6974	14.3513	6.94317
205	241	4.08836	9.52481	11.5803	5.50099	2.00311	10.6702	16.7618	14.8721	7.19247
206	242	4.09223	9.4226	11.3325	5.85921	1.68476	10.6214	16.7997	15.0102	7.21591
207	243	4.13291	9.41801	11.2481	5.96482	1.9532	10.7821	16.8122	14.9227	7.56576
208	244	4.18068	9.38804	11.8883	6.15653	1.71313	10.7607	16.7837	15.7784	7.48369
209	245	4.35807	9.66507	11.1014	6.07547	1.70348	11.4698	16.8844	15.0301	7.43425
210	246	4.36121	9.25928	11.0244	5.94942	1.8439	11.3068	16.8388	15.3324	7.37017
211	247	4.35224	9.11879	11.2329	5.8283	1.56322	11.1965	16.8797	15.5494	6.97673
212	248	4.26518	9.13461	10.6476	6.03617	1.71859	11.6108	16.8692	15.2693	7.3602
213	249	4.16175	9.28987	10.5122	5.91298	1.84077	11.8999	17.1361	15.2096	7.23294
214	250	4.28819	9.35679	10.1551	6.10759	1.91234	12.3681	17.1198	15.1797	7.53457
215	251	4.41976	9.39496	10.1639	6.19982	2.02072	12.561	17.3321	15.4672	7.6103
216	252	4.3293	9.61593	10.0331	6.47408	2.02922	12.7108	17.6431	15.7733	7.89915
217	253	4.23808	9.85531	10.0143	6.4434	2.0826	12.8588	17.8956	15.9111	8.03222
218	254	4.29068	9.99378	9.79027	6.32825	2.01162	13.1185	17.7943	15.5709	8.11411
219	255	4.10607	10.0091	9.6155	6.19865	1.7008	12.8717	17.2264	14.8291	7.81509
220	256	4.06984	8.53485	12.1973	6.41988	1.89457	10.6853	16.7781	17.2079	8.27564
221	257	4.21074	9.20509	12.4494	6.0805	1.87254	10.6824	16.4579	16.644	7.91124
222	258	4.06992	9.29167	11.6581	5.81914	1.80955	10.8026	16.1997	15.3719	7.61001
223	259	3.92388	9.47654	11.5212	5.88243	1.94827	10.6583	15.9228	14.9765	7.76529
224	260	3.91887	9.94812	10.9301	5.88194	1.90034	10.9062	15.6193	14.1046	7.6713
225	261	3.8913	10.2154	10.8774	5.71338	2.18734	11.0754	15.4665	13.4316	7.88927
226	262	3.98005	10.3749	10.4237	5.63005	2.38101	10.9819	15.7477	12.852	7.96334
227	263	3.86137	10.6114	10.279	5.52527	2.23443	11.0908	16.1816	12.7295	7.72069
228	264	3.8889	10.8037	9.83417	5.88367	2.05363	11.4889	16.3466	12.5752	7.8254
229	265	3.97321	10.9227	9.5303	5.98468	1.62238	11.2865	16.9267	13.0046	7.50545
230	266	4.07263	10.8828	9.39712	6.03313	1.85687	11.1775	17.489	13.2488	7.80441
231	267	4.17546	10.9224	9.41633	6.04574	1.92711	11.2281	17.5098	13.6968	7.77769
232	268	4.15322	11.1692	9.78647	5.89632	2.16325	11.4453	17.5516	13.6855	7.83357
233	269	4.25161	11.3093	9.09508	6.09307	1.96187	11.9338	16.9706	12.8795	7.79205
234	270	4.07645	10.998	8.70472	5.82253	1.8306	11.864	16.6613	12.4252	7.40492
235	271	4.12041	10.866	9.00348	5.87293	1.92882	11.6337	16.5419	12.5219	7.54525
236	272	4.22403	10.7797	9.18576	5.89233	1.99139	11.6207	16.3912	12.5687	7.55993
237	273	4.16125	10.5191	9.57477	5.78267	1.93683	11.3021	16.5848	12.983	7.37809
238	274	4.02289	10.267	9.97221	5.83295	2.14054	10.9223	16.4566	13.4161	7.49631
239	275	3.97395	10.1888	10.3298	5.78827	2.29679	10.8651	16.7701	13.578	7.72694
240	276	3.97095	10.0155	10.7118	5.89553	1.81691	10.7183	16.7639	14.1161	7.38394
241	277	4.12129	9.73006	10.9372	5.68515	1.88794	10.7724	16.6779	14.2797	7.33412
242	278	4.02947	9.77249	11.1745	5.73258	2.16552	10.6515	16.741	14.835	7.47648
243	279	4.03946	9.45444	10.9788	5.88863	2.02773	10.6395	16.7368	14.6586	7.50494
244	280	4.16095	9.51757	11.5185	5.77489	2.07621	10.7252	16.8871	14.8057	7.62949
245	281	4.23043	9.89327	11.5759	5.92261	1.88243	11.1531	16.8241	15.0908	7.52547
246	282	4.35525	9.82498	10.8422	5.97159	1.79778	11.5178	16.7166	14.6473	7.42111
247	283	4.41538	9.70403	11.208	5.68459	1.88739	11.4881	16.8393	15.1741	7.16352
248	284	4.30282	9.76003	10.8126	5.91161	1.4674	11.8319	16.7945	14.9231	6.96822
249	285	4.28781	9.78373	10.2935	5.93778	1.63597	12.1433	16.7272	14.6244	7.18983
250	286	4.41175	9.32579	10.7708	5.89688	1.8423	11.7618	16.7592	15.3269	7.16499
251	287	4.36104	9.54889	10.5245	5.90519	1.95221	12.2202	17.0582	15.2742	7.3181
252	288	4.32545	9.71086	10.4689	6.06601	1.95444	12.5224	17.3665	15.4993	7.45447
253	289	4.15162	10.3804	9.66214	6.45302	2.03358	13.2405	17.5117	15.1612	7.94799
254	290	4.27009	10.4992	9.58212	6.44508	2.25291	13.3134	17.6663	15.2059	8.3298
255	291	4.28519	9.36818	10.8448	6.18943	2.01857	11.7956	17.2925	16.0361	8.05485
256	292	4.22786	8.92258	12.1398	6.1442	2.4171	10.8468	16.7964	16.8317	8.47627
257	293	4.06259	9.08013	12.3015	6.12118	2.17116	10.3508	16.1917	16.5532	8.22851
258	294	3.97255	9.40114	11.8212	5.91185	2.1145	10.5692	16.0895	15.7361	7.94963
259	295	3.64977	9.64564	11.6009	5.76254	2.287	10.5858	15.847	14.751	8.0101
260	296	3.71053	10.0019	10.9224	5.94257	2.23067	10.8905	15.7319	14.2376	8.00441
261	297	3.86362	10.4141	10.8483	5.70816	2.23718	11.1587	15.9702	13.4241	7.93397
262	298	3.86243	10.5745	10.5073	5.7185	2.24582	11.1257	16.2154	13.4038	7.87831
263	299	4.06171	11.2157	10.0677	5.69448	2.14125	11.7209	17.1063	12.853	7.79026
264	300	3.77473	11.318	9.48304	6.03516	1.84836	11.7642	17.2747	12.8547	7.82689
265	301	3.89273	11.2659	9.30698	6.21631	1.87781	11.437	17.5886	13.2672	8.00267
266	302	3.82749	11.1965	9.21073	6.08476	1.82726	11.4334	17.8192	13.5465	7.78323
267	303	4.14265	11.6997	9.05746	6.11326	1.95974	11.8235	17.8638	13.455	7.87239
268	304	4.05819	11.1362	9.41892	6.25457	1.98379	11.4148	17.4277	13.9526	8.01087
269	305	4.24427	11.4112	9.03826	5.82342	2.01588	12.0415	17.5728	12.9665	7.64228
270	306	4.26809	11.4684	8.94615	6.12776	2.03671	12.2012	16.8025	12.7713	7.79854
271	307	4.16198	11.088	9.27759	6.00726	1.99754	11.6434	16.5313	12.8433	7.74421
272	308	4.09699	11.2539	9.00924	5.94046	1.91083	12.0549	16.5656	12.5466	7.53574
273	309	4.24462	11.1467	8.86497	5.90157	2.00181	11.759	16.4054	12.5264	7.56441
274	310	4.16652	10.8838	9.44964	5.75598	2.06259	11.5319	16.4546	12.9785	7.4209
275	311	4.14195	10.4048	9.88789	5.86091	1.98821	11.2238	16.5176	13.3679	7.54007
276	312	4.03943	10.255	10.2049	5.8108	2.06054	10.9719	16.6141	13.6955	7.53534
277	313	4.12563	10.0281	10.8222	5.74584	1.74138	10.7728	16.6584	14.1669	7.34247
278	314	3.98611	9.96165	10.8636	5.57171	1.87851	10.8712	16.5258	14.2785	7.21855
279	315	4.11044	10.0664	11.0175	5.89017	1.87901	10.9574	16.3982	14.5637	7.41351
280	316	4.24559	9.79815	11.191	6.02559	1.87179	10.7806	16.4816	14.7432	7.55753
281	317	4.19736	9.69826	11.1815	5.85169	2.15919	10.8777	16.5854	14.771	7.59033
282	318	4.38269	10.1012	11.3334	5.91649	1.85213	11.3753	16.7721	15.0094	7.32435
283	319	4.42191	9.95457	10.7983	5.98179	1.74451	11.616	16.5898	14.9164	7.31596
284	320	4.21255	9.91573	11.0024	5.82486	1.68234	11.5033	16.8206	15.1523	7.02462
285	321	4.4004	9.82668	10.5023	5.97193	1.69178	11.8154	16.8264	15.022	7.15165
286	322	4.27654	9.66342	10.5503	6.02725	1.65089	11.7896	16.9123	15.1977	7.17074
287	323	4.41979	9.36286	10.9289	6.26239	1.81386	11.7344	16.9038	15.9465	7.48429
288	324	4.38187	9.38042	10.6163	6.12396	2.00825	12.0382	17.0685	15.5701	7.55008
289	325	4.5417	9.87972	10.1061	6.00657	1.97286	13.0022	17.3461	15.0791	7.52683
290	326	4.48703	9.77663	10.336	6.18452	1.74058	12.8431	17.6262	15.6642	7.59329
291	327	4.37166	10.1038	9.9545	6.30359	2.13716	13.1268	17.6119	15.6277	8.07885
292	328	4.28284	9.93446	10.053	6.25344	2.08307	12.7959	17.6474	15.67	8.14074
293	329	4.02859	9.85576	10.1864	6.19633	1.83326	12.3943	17.3249	15.4767	7.96572
294	330	3.75748	8.87231	10.7991	6.31033	2.10742	10.9348	16.7398	15.8835	8.36466
295	331	3.7807	8.97459	12.2275	6.15791	2.17055	10.384	16.2199	16.5188	8.29406
296	332	3.85011	9.41387	12.003	5.89207	2.09479	10.7382	16.1229	15.5841	7.97624
297	333	3.78889	9.29987	11.6074	5.8328	2.17154	10.5295	15.8346	14.8702	7.94385
298	334	3.99651	9.9472	11.1699	6.01822	1.94642	10.7885	15.7994	14.2865	7.88356
299	335	3.82828	10.2053	10.8645	5.72135	2.19108	10.9081	15.8413	13.3566	7.91211
300	336	3.85682	10.4536	10.6917	5.65424	2.32765	11.0114	16.1829	13.1006	7.96134
301	337	3.89513	10.7409	10.2054	5.51684	2.36878	11.4765	16.7002	12.7538	7.85754
302	338	3.90871	10.6485	9.78735	5.9407	2.03447	11.3017	16.9226	13.1967	7.88751
303	339	3.93672	10.9304	9.32354	6.15892	1.72911	11.4969	17.3817	13.192	7.81384
304	340	4.01256	10.9517	9.43982	6.04971	2.0811	11.3427	17.592	13.6284	7.92167
305	341	3.90517	11.0737	9.12518	6.31404	2.07783	11.54	17.5236	13.5402	8.19635
306	342	4.32993	11.3161	9.08733	6.40654	2.06493	11.8448	17.5679	13.6928	8.24297
307	343	4.19034	11.1888	9.40179	5.74173	1.90454	11.7022	17.7643	13.5244	7.41236
308	344	4.28996	11.123	9.11407	6.03443	1.94443	12.1528	17.1279	13.078	7.69544
309	345	3.97954	10.6643	9.2572	6.03951	1.91653	11.3398	16.5672	13.1814	7.58213
310	346	4.01754	10.6856	9.30463	5.9073	1.83807	11.3621	16.2879	12.9196	7.46837
311	347	3.94187	10.72	9.66885	5.87905	2.00909	11.4466	16.5657	13.1682	7.53285
312	348	3.86138	10.5034	9.70183	5.92763	2.09618	11.2921	16.581	13.3019	7.58199
313	349	3.99059	10.3161	10.2056	5.77766	2.1419	10.96	16.5509	13.7443	7.50619
314	350	3.85364	10.297	10.4423	5.7789	2.14239	10.9865	16.6499	13.8965	7.58106
315	351	4.00258	10.0154	10.9479	5.56775	1.45484	10.7977	16.6716	14.3405	6.90653
316	352	3.90328	9.94516	11.0912	5.64321	1.6992	10.8684	16.6924	14.7871	6.89928
317	353	4.05888	9.78416	11.0393	5.97986	1.6213	10.8658	16.6133	14.9696	7.25817
318	354	4.07106	9.46205	11.184	5.72463	2.0972	10.738	16.6102	14.9075	7.48579
319	355	4.04423	9.75874	10.8722	6.0359	1.87987	11.3673	16.526	14.6996	7.54225
320	356	4.05885	10.2601	10.9364	5.99932	1.81305	11.8286	16.5758	14.7276	7.584
321	357	4.11871	9.76313	11.4159	5.77368	1.49754	11.5044	16.7663	15.341	6.94429
322	358	4.0541	9.31648	11.4766	5.85549	1.77106	11.3612	17.0306	15.6466	7.23786
323	359	4.07984	9.73894	10.3844	5.83427	1.35456	12.155	17.0576	14.7949	6.98694
324	360	4.06271	9.37314	10.9812	6.0007	1.61185	11.7336	16.9621	15.5767	7.21064
325	361	4.18079	9.4212	10.3811	6.21023	1.81831	12.2057	17.1174	15.4349	7.37675
326	362	4.19982	9.5749	10.2956	6.23556	1.93078	12.506	17.3952	15.526	7.56437
327	363	4.33222	9.82731	10.0118	6.14643	1.86936	13.0225	17.7049	15.3651	7.67649
328	364	4.37562	10.0467	9.98173	6.40701	1.97198	13.1323	17.8308	15.7568	7.97315
329	365	4.29681	10.1644	10.0802	6.36769	2.05218	13.13	17.7385	15.7035	8.17066
330	366	4.00755	10.4797	9.40241	6.42924	1.88092	13.2556	17.2492	14.716	8.22805
331	367	4.05051	8.61058	11.8042	6.09398	1.82956	10.6909	16.6614	16.6357	7.82062
332	368	3.91321	9.04554	12.0986	5.79081	1.97701	10.6997	16.5954	16.1929	7.69874
333	369	4.02755	9.59438	11.522	5.71761	1.75574	11.0631	16.2343	15.4663	7.38919
334	370	3.99773	9.69257	11.0155	5.71064	1.9598	10.9318	15.8866	14.5112	7.61482
335	371	3.94213	10.0751	10.9524	6.00402	2.13443	10.9466	15.8558	14.2859	7.97502
336	372	3.94905	10.1885	11.0674	5.70853	2.14866	10.9834	16.198	13.7307	7.83988
337	373	4.01092	10.164	10.8239	5.76276	2.15288	10.9457	16.4638	13.5529	7.881
338	374	4.03694	10.5783	10.2328	5.84876	2.0712	11.2544	16.9571	13.3104	7.85754
339	375	4.12086	10.5799	9.79312	5.96797	1.68249	11.3102	17.3249	13.3896	7.6068
340	376	4.24888	10.9328	9.83315	5.93058	1.81621	11.4967	17.6042	13.5076	7.63913
341	377	4.2138	10.939	9.52389	6.01563	2.07152	11.2809	17.614	13.5832	7.96353
342	378	4.11151	11.1686	9.66714	5.93907	2.0722	11.4749	17.8202	13.8068	7.8336
343	379	4.14527	10.9573	9.46008	6.08191	2.03729	11.3729	17.2912	13.5037	7.9468
344	380	4.10193	10.5608	9.42045	5.91207	1.90411	11.179	17.0443	13.3788	7.5843
345	381	3.93019	10.4118	9.40373	5.99373	1.90661	10.987	16.8167	13.2082	7.60415
346	382	4.01323	10.2726	9.6637	5.91237	1.84451	10.8191	16.6292	13.3217	7.51297
347	383	3.97932	10.464	9.95928	5.86986	1.92967	10.9052	16.7101	13.4299	7.42362
348	384	4.14699	10.193	9.89391	6.07529	1.91968	10.8512	16.5106	13.4605	7.66728
349	385	4.15507	10.2595	10.1249	6.17842	2.13173	10.8966	16.5039	13.6443	7.88682
350	386	3.99364	10.0462	10.4663	5.88802	2.23355	10.672	16.6785	13.9969	7.68723
351	387	4.09747	10.0739	11.052	5.91644	2.14924	10.7368	16.6888	14.5227	7.6672
352	388	4.14597	10.0304	11.4189	5.65864	1.94086	10.7688	16.7884	14.972	7.13312
353	389	4.15242	9.8629	11.1617	5.96728	1.84399	10.8215	16.5797	14.8618	7.39865
354	390	4.22609	9.59344	11.0517	5.67382	1.99898	10.882	16.7267	14.817	7.27855
355	391	4.23636	9.48316	10.7883	5.86472	1.84498	10.9327	16.8629	14.8108	7.31564
356	392	4.26214	10.0442	10.2826	5.74986	1.49379	11.8487	16.843	14.0752	7.03452
357	393	4.29533	10.4358	9.95447	5.78308	1.37669	12.406	16.8603	13.9233	6.86489
358	394	4.2374	10.4923	9.64478	6.02422	1.53349	12.7745	17.0415	13.7952	7.16684
359	395	4.22647	9.70514	10.3969	6.34262	1.74332	12.0756	16.9879	14.8375	7.6785
360	396	4.18325	9.54662	10.3626	6.22455	1.55662	12.0145	17.1584	15.0284	7.3557
361	397	4.25516	9.56635	10.1207	5.85862	1.88654	12.3135	17.4913	14.6126	7.3789
362	398	4.24197	9.39677	10.1849	6.20213	1.95353	12.3026	17.4152	15.1492	7.66923
363	399	4.16229	9.50195	10.3492	5.92478	2.18381	12.4556	17.7548	15.2162	7.62001
364	400	4.27559	9.9234	10.0892	6.27045	2.03377	13.0662	17.9809	15.3609	7.88552
365	401	4.15738	9.95596	9.95433	6.39232	2.30178	13.0106	18.0601	15.8246	8.13139
366	402	4.41855	10.0309	10.0163	6.34067	2.06939	13.0802	17.9657	15.9094	8.13721
367	403	4.30399	10.0769	9.73133	6.19593	1.66962	12.9887	17.3341	15.0255	7.83336
368	404	4.09461	8.96698	12.0067	5.96829	1.48629	10.8279	16.6605	16.4972	7.44275
369	405	4.20493	9.21977	12.1782	5.9997	1.62998	10.7632	15.9698	16.1541	7.60178
370	406	4.24101	9.45572	11.897	5.5792	1.81649	10.6666	15.5481	15.0084	7.39569
371	407	3.99808	9.65683	10.5435	5.46534	1.78687	10.9733	15.3816	13.4648	7.25094
372	408	4.06249	9.9349	10.6563	5.69371	2.03451	10.7734	15.0126	13.2855	7.6932
373	409	4.0949	10.3215	10.8328	5.6806	2.03252	10.9376	15.1209	12.9727	7.7119
374	410	4.05874	10.4519	10.9513	5.56983	2.25551	10.879	15.654	12.8074	7.80254
375	411	4.07081	10.9717	10.5675	5.84926	1.98027	11.0521	16.4123	12.5252	7.81932
376	412	4.2117	11.0539	9.87183	5.84786	1.80015	11.2356	16.7673	12.5625	7.59146
377	413	4.1554	11.2436	9.25859	5.94972	1.92489	11.6198	17.2782	12.6096	7.76222
378	414	4.29965	11.2533	9.5091	6.13948	1.88253	11.4224	17.3641	13.1585	7.91583
379	415	4.31518	11.0937	9.66464	6.1492	1.91334	11.2949	17.2872	13.7329	7.80876
380	416	4.36786	11.1556	9.61071	5.86106	1.96071	11.3715	17.41	13.326	7.60379
381	417	4.24794	10.7976	9.22511	6.08516	1.73406	11.481	16.979	12.9531	7.59608
382	418	4.17073	10.7938	8.93019	5.88428	1.77435	11.4526	16.7266	12.6053	7.38768
383	419	4.1164	10.7259	9.07698	5.85531	1.78328	11.4954	16.6689	12.534	7.37034
384	420	4.07676	10.3777	9.47531	5.69437	1.86078	11.0752	16.5135	12.7774	7.31555
385	421	3.87266	10.3781	9.9337	5.76695	2.12467	10.9447	16.5718	13.0662	7.59032
386	422	4.01245	10.1801	10.2568	5.86834	2.16035	10.8338	16.5174	13.5362	7.64968
387	423	4.02119	10.0391	10.7751	5.80886	2.27431	10.6749	16.5769	13.905	7.76615
388	424	4.19617	9.92635	11.0803	5.50803	1.77761	10.6835	16.7166	13.9729	7.24224
389	425	4.16184	9.69257	11.5955	5.45694	1.74752	10.5272	16.6593	14.7652	6.97606
390	426	4.0645	9.68251	10.9774	5.88868	1.8086	10.8726	16.6629	14.6729	7.30282
391	427	4.13301	9.5306	10.7937	5.75193	2.04163	11.0404	16.811	14.2027	7.46371
392	428	3.9813	9.23612	11.0631	5.87622	1.8204	10.8522	16.8858	14.8613	7.37444
393	429	4.1429	9.37383	11.4256	5.85853	1.69083	11.0534	16.7838	15.2328	7.29928
394	430	4.12352	9.77179	10.8186	6.17777	1.54883	11.7232	16.8093	14.7851	7.45222
395	431	4.27428	9.8488	9.98369	5.90153	1.6869	12.2811	16.7779	14.1959	7.32022
396	432	4.18955	9.52787	10.074	6.06077	1.61521	12.0668	16.8282	14.598	7.32406
397	433	4.32121	9.36436	10.0231	5.8874	1.8482	12.0805	16.8411	14.6099	7.38817
398	434	4.28333	9.1821	10.433	6.01425	2.00326	12.1529	17.2377	15.1693	7.49092
399	435	4.27654	9.69107	9.62411	6.1293	2.00741	12.6256	17.1413	14.6487	7.74681
400	436	4.30789	9.73376	9.86536	6.12575	1.96944	13.046	17.6106	14.98	7.75291
401	437	4.21202	10.1313	9.79435	6.34142	2.04448	13.3025	17.812	15.2968	7.8695
402	438	4.27212	10.3723	9.30273	6.40444	2.15198	13.6567	17.5808	15.0178	8.30489
403	439	4.1108	10.2964	9.05346	6.3519	1.82251	13.4434	17.0215	14.3993	8.12013
404	440	4.27202	9.01671	10.8385	6.08818	1.86724	11.6695	16.348	15.5612	7.95519
405	441	4.14159	8.73133	11.5959	5.97437	1.89092	10.7538	15.7332	15.6864	7.86506
406	442	4.13234	9.04116	11.7116	5.60853	1.77876	10.5927	15.5068	15.1892	7.38615
407	443	3.91363	9.06053	11.0207	5.4892	2.10627	10.6488	15.0811	14.0066	7.59444
408	444	3.92953	9.52418	10.7169	5.64876	2.00009	10.7072	14.8468	13.4223	7.59378
409	445	4.00659	9.66015	10.6286	5.61261	2.31346	10.6637	14.9136	12.7945	7.90992
410	446	4.21852	10.1457	10.4015	5.63585	2.23522	11.0545	15.5467	12.3059	7.86075
411	447	4.1963	10.3521	10.2591	5.63644	2.20752	10.996	16.2869	12.6093	7.81382
412	448	4.20913	10.6381	9.93282	5.95747	2.07855	11.3173	16.8466	12.9437	7.87165
413	449	3.97086	10.7906	9.60945	6.04655	1.99314	11.4675	17.2901	13.118	7.8601
414	450	3.99404	11.1018	9.46422	6.07278	1.64697	11.4688	17.4501	13.142	7.58206
415	451	3.98658	11.3983	9.40541	6.28973	1.89171	12.0395	17.44	13.3763	7.9559
416	452	4.20833	11.1075	9.71382	6.07923	2.0069	11.6066	17.3497	13.5066	7.73676
417	453	4.46276	10.8522	9.41777	5.78693	1.87898	11.7441	16.7278	12.8801	7.43297
418	454	4.36851	10.6087	9.55485	6.00529	1.91771	11.4213	16.538	12.9839	7.62412
419	455	4.28303	10.2599	9.87416	5.9287	1.87541	10.9544	16.2581	13.1422	7.51968
420	456	4.1626	10.1288	9.73379	5.80796	1.97655	11.0373	16.3658	12.9598	7.52522
421	457	3.94558	10.0011	10.0207	5.69984	2.05028	10.9625	16.2925	13.144	7.4012
422	458	3.85408	9.85287	10.4327	5.74691	2.18683	10.6989	16.5241	13.5331	7.55545
423	459	4.02681	9.74223	10.7934	5.7736	1.97821	10.648	16.3836	13.7869	7.46819
424	460	3.93453	9.67428	11.1786	5.67847	1.81407	10.506	16.3164	14.2211	7.23755
425	461	3.88996	9.58818	11.4671	5.43832	1.80007	10.4097	16.4531	14.575	6.95779
426	462	3.93415	9.3988	11.6061	5.97707	1.68755	10.4005	16.5399	15.0955	7.32889
427	463	3.8767	9.38174	11.3781	5.92494	1.68861	10.5069	16.5997	14.8329	7.27233
428	464	4.2951	9.3838	12.0452	5.8578	1.83585	10.6103	16.8016	15.4032	7.34585
429	465	4.1995	9.39838	12.4163	6.01902	1.89822	10.836	16.7549	16.0644	7.41266
430	466	4.23954	9.18379	11.3521	6.04659	1.76063	11.06	16.6418	15.4497	7.29696
431	467	4.31864	9.88095	9.60613	5.76227	1.61853	12.4023	16.798	13.7173	6.98592
432	468	4.25269	9.16401	10.1224	5.99158	1.79049	11.8143	16.7926	14.7122	7.2581
433	469	4.20287	9.06948	10.6847	5.97807	1.72533	11.6262	17.082	15.2998	7.20317
434	470	4.2339	9.24987	10.0768	5.90338	2.08699	12.1836	17.1514	14.8967	7.43635
435	471	4.32288	9.17139	10.1482	6.04642	2.06268	12.2073	17.3949	15.2704	7.59111
436	472	4.15883	9.43472	9.8269	6.36632	1.84227	12.6512	17.6898	15.4847	7.65567
437	473	4.19909	9.52174	9.92572	6.33471	2.14988	12.6775	17.6412	15.7252	8.1317
438	474	4.36115	9.88765	9.6492	6.294	1.98304	13.0385	17.2273	15.1632	8.14503
439	475	4.28203	9.59605	9.61825	6.092	1.73734	12.4897	16.4997	14.4815	7.82681
440	476	4.23587	8.59019	12.094	6.00211	1.90226	10.7435	16.0277	16.3234	7.90432
441	477	4.12559	9.17826	11.7643	5.74164	2.08801	10.9264	15.6038	15.3606	7.81449
442	478	4.16902	9.34724	11.2416	5.60824	1.8659	10.9416	15.2395	14.4269	7.46703
443	479	4.06427	9.70724	10.5353	5.78827	1.99588	11.0071	14.7968	13.5035	7.76565
444	480	4.01481	9.98169	10.9302	5.66559	2.25213	10.8335	14.9777	13.5025	7.83791
445	481	4.04476	10.1979	10.8818	5.74443	1.84203	11.1154	15.3117	12.9544	7.58514
446	482	3.77008	10.1388	10.5977	5.62094	2.32764	10.6849	15.8299	12.671	7.9169
447	483	3.86815	10.2979	10.2636	5.64917	2.11578	10.9343	16.364	12.811	7.69298
448	484	4.11683	10.7906	9.79406	5.73511	1.91244	11.2767	16.7661	12.8723	7.50031
449	485	4.05481	10.5789	9.72946	5.85321	1.78017	10.9761	17.2328	13.2875	7.56603
450	486	4.17127	10.6227	9.25419	5.97496	1.8811	11.3968	17.2154	13.3807	7.61369
451	487	4.24294	10.6283	9.68495	5.74338	1.94762	11.269	17.3005	13.4211	7.4802
452	488	4.07168	10.236	9.33182	5.88969	1.93672	11.1355	16.6865	13.0363	7.52086
453	489	3.93103	10.164	9.67873	5.77609	1.90507	10.666	16.4918	13.0195	7.46246
454	490	4.01605	10.2893	9.8547	5.85568	1.96528	10.8052	16.3192	12.9763	7.58707
455	491	3.95624	9.91212	10.0883	5.70029	2.15755	10.4228	16.2814	13.2386	7.53603
456	492	3.90477	10.024	10.2647	5.84145	2.16508	10.672	16.2772	13.3024	7.65642
457	493	3.80356	10.0337	10.3993	5.83923	2.09149	10.6564	16.3035	13.5343	7.52954
458	494	3.84128	9.77972	10.936	5.77225	2.02015	10.6087	16.3521	13.8605	7.52452
459	495	4.07023	9.75526	11.1826	5.33562	1.85362	10.66	16.298	14.0036	7.01592
460	496	4.01728	9.42397	11.3755	5.52626	1.7203	10.5881	16.3405	14.5485	6.87753
461	497	4.07159	9.15824	11.691	5.71699	1.7263	10.4505	16.371	15.187	7.05884
462	498	4.09629	8.90519	11.951	5.65349	2.16604	10.326	16.534	15.1953	7.46301
463	499	4.05092	9.15494	11.8379	6.11937	1.70945	10.6074	16.4899	15.5249	7.54125
464	500	4.14864	8.69092	11.7047	5.96138	1.53092	10.4205	16.4461	15.5507	7.28893
465	501	4.2172	8.91386	11.2849	5.80816	1.61164	11.0911	16.6745	15.2658	7.14897
466	502	4.28067	9.26139	10.0372	6.00571	1.6568	12.0008	16.795	14.5049	7.22507
467	503	4.22844	9.16387	10.3539	5.87364	1.6692	11.9971	17.0147	14.7372	7.11256
468	504	4.18536	9.14887	10.1268	5.91074	1.82791	12.0815	17.0704	14.7725	7.34398
469	505	4.2229	9.49087	9.8683	6.32247	1.85857	12.5646	17.3186	15.1119	7.52437
470	506	4.24562	9.49182	10.0366	6.2916	1.88681	12.5149	17.4869	15.48	7.741
471	507	4.31294	9.69343	10.0405	6.35816	2.1159	12.6663	17.7071	15.6819	8.19483
472	508	4.17456	9.9293	9.57058	6.32609	2.25387	12.9402	17.6379	15.3009	8.34845
473	509	4.15083	9.80108	9.7953	6.15308	2.05511	12.6094	17.1609	14.8977	8.19752
474	510	3.99315	8.74663	11.3299	5.98479	1.75641	10.9627	16.6571	15.999	7.71387
475	511	4.15749	9.17501	12.0485	5.78328	2.03649	10.8269	16.229	15.9501	7.78297
476	512	3.84681	9.38806	11.5182	5.74437	2.022	10.8798	15.6335	15.0133	7.7357
477	513	3.89884	9.48121	11.0028	5.63328	1.90565	10.7396	15.2046	14.0233	7.53645
478	514	3.83312	9.64045	11.0726	5.59233	2.07762	10.6074	14.9681	13.9573	7.61256
479	515	3.6586	10.1354	10.8887	5.63754	2.12019	10.7825	15.1231	13.2865	7.73563
480	516	3.75797	10.2685	10.7235	5.48372	2.1153	10.7622	15.6243	12.9109	7.57425
481	517	3.93921	10.7443	9.74885	5.46536	2.00873	11.6241	16.0908	12.0894	7.45462
482	518	3.96388	10.6753	9.44271	5.67134	1.80638	11.4234	16.6532	12.5426	7.38666
483	519	3.81897	10.7777	9.48081	5.8638	1.91369	11.4932	17.085	12.8933	7.69028
484	520	4.00983	11.1017	9.45305	6.02959	1.92897	11.4661	17.3581	13.2255	7.73053
485	521	4.16183	11.0949	9.41285	5.97003	1.88177	11.6657	17.3833	13.3851	7.62326
486	522	4.02952	10.8161	9.48303	5.73545	1.9436	11.4506	17.1906	13.0314	7.51773
487	523	4.02658	10.5172	9.46097	5.96505	1.86899	10.8906	16.6849	13.1712	7.52947
488	524	4.0376	10.2708	9.59398	5.83431	1.79808	10.7017	16.4894	13.1265	7.2946
489	525	3.95765	10.3298	9.82037	5.77697	2.00812	10.8077	16.3707	12.9978	7.4488
490	526	3.95251	10.2995	9.96469	5.72027	1.84773	10.6871	16.2895	13.0503	7.27071
491	527	3.87194	9.91981	10.035	5.90401	2.19414	10.5216	16.3086	13.231	7.77266
492	528	3.89036	9.84496	10.3781	5.81841	2.24792	10.4261	16.2301	13.7239	7.61917
493	529	4.04446	9.89808	11.0436	5.77151	2.05944	10.5362	16.3934	14.1795	7.47215
494	530	3.98427	9.70075	11.1822	5.16437	1.85267	10.4338	16.5451	14.2388	6.81849
495	531	3.92133	9.49629	11.4469	5.63923	1.88484	10.3777	16.4688	14.9813	6.91258
496	532	4.0759	9.34369	11.3815	5.81952	1.62415	10.4909	16.3862	15.1409	7.07277
497	533	4.04549	9.14683	11.7753	5.85714	1.88367	10.4178	16.6737	15.3068	7.28421
498	534	4.12299	8.8524	11.5561	5.98469	1.67667	10.4573	16.6244	15.5145	7.34328
499	535	4.07259	9.34271	11.4061	5.999	1.71222	10.9603	16.6046	15.359	7.35104
500	536	4.16213	9.49891	10.2277	6.15264	1.58944	11.6769	16.5623	14.5554	7.29486
501	537	4.2826	9.76907	9.82581	6.01587	1.73663	12.3131	16.8675	14.2473	7.25769
502	538	4.23494	9.42562	9.92117	5.88802	1.6124	12.0413	16.9878	14.4851	7.18074
503	539	4.19464	9.27033	9.89496	6.00582	1.78201	12.1398	17.0103	14.6556	7.32357
504	540	4.16002	9.1815	9.96274	6.32175	1.73424	12.1391	17.1316	15.1787	7.40086
505	541	4.19448	9.38471	10.0187	6.36394	1.95928	12.3997	17.4156	15.3426	7.72995
506	542	4.20969	9.49033	10.2595	6.17724	2.10498	12.5545	17.8304	15.6728	7.80055
507	543	4.3129	9.95099	9.79939	6.30392	2.02492	13.1988	17.9237	15.5003	7.88897
508	544	4.30632	9.97405	9.79846	6.38657	2.39911	12.9593	17.7028	15.6084	8.44777
509	545	4.24692	9.61635	9.8918	6.15877	1.72076	12.508	17.1591	15.1006	7.86333
510	546	4.07738	8.84635	11.4774	6.28752	1.82798	10.9436	16.5248	16.287	8.10737
511	547	4.1947	9.22276	11.4814	6.01261	2.03076	11.2847	16.0647	15.4802	8.03775
512	548	4.16008	9.03113	12.1728	5.66918	2.0099	10.4156	15.6396	15.7505	7.66508
513	549	3.95704	9.30755	11.2347	5.6411	2.09554	10.512	15.2665	14.17	7.72851
514	550	3.95872	9.61239	10.8434	5.53568	2.0632	10.5576	14.9825	13.6181	7.53683
515	551	3.86668	10.013	10.9171	5.88908	1.94405	10.6562	14.9566	13.4103	7.82217
516	552	3.89738	10.1734	10.789	5.49632	2.23474	10.6057	15.2864	12.7675	7.70205
517	553	3.88895	10.389	10.0566	5.56334	1.99406	10.8609	15.783	12.4155	7.54517
518	554	4.03251	10.7111	9.68851	5.6216	2.05288	11.1112	16.202	12.4076	7.57364
519	555	4.1912	10.8591	9.79489	5.82861	1.73283	11.1059	16.574	12.7125	7.49499
520	556	4.20691	11.1388	9.71278	6.18221	1.78284	11.2597	16.9758	13.2371	7.84573
521	557	4.1926	11.0812	9.58038	6.0081	1.93376	11.2688	17.2554	13.4925	7.78423
522	558	4.23157	10.7432	9.89567	5.69898	1.79499	11.058	17.2845	13.5025	7.35942
523	559	4.27193	10.5313	9.21385	5.94895	1.76389	11.2109	16.7444	12.9679	7.48931
524	560	4.03618	10.7794	9.0582	5.8656	1.86783	11.2926	16.3466	12.4986	7.46575
525	561	3.91346	10.5626	9.22095	5.73343	1.80863	11.1285	16.404	12.5286	7.29018
526	562	3.87705	10.3726	9.43454	5.90197	1.79985	10.9367	16.192	12.7365	7.38914
527	563	4.04547	10.4052	9.67378	5.67813	1.97012	10.8843	16.3153	12.902	7.31105
528	564	3.91017	10.059	10.3329	5.70139	2.06573	10.5501	16.2682	13.4294	7.44702
529	565	3.95451	9.72266	10.6713	5.72814	2.0453	10.2765	16.3587	13.958	7.4096
530	566	3.96677	9.72606	11.1012	5.63325	1.74461	10.2714	16.5873	14.22	7.17657
531	567	3.99644	9.57518	11.4057	5.31663	1.71509	10.1792	16.4984	14.5145	6.88123
532	568	4.08078	9.54065	11.0988	5.55976	1.76874	10.352	16.4856	14.5639	7.01279
533	569	4.16791	9.45295	11.0195	5.83011	1.7539	10.4997	16.3927	14.6256	7.24051
534	570	4.13924	9.44335	11.3231	5.8362	1.98534	10.6176	16.5707	14.8657	7.45019
535	571	4.3342	9.51808	11.452	6.20293	1.69752	10.8125	16.5865	15.2675	7.46439
536	572	4.19743	9.60468	10.7411	5.91421	1.52095	11.2288	16.6554	14.6554	7.27004
537	573	4.18997	9.10155	11.0329	5.85425	1.31301	10.8949	16.6413	15.1852	7.00737
538	574	4.08359	9.46696	10.3125	5.75869	1.49358	11.5766	16.9339	14.568	6.92521
539	575	4.14178	9.53465	10.1298	5.927	1.73295	11.8236	16.9509	14.8118	7.16343
540	576	4.16812	9.63212	9.87553	6.04044	1.65028	12.0944	16.999	14.7828	7.10091
541	577	4.09572	9.47692	10.1289	6.0137	1.8982	12.064	17.1802	15.0969	7.32504
542	578	4.06543	9.26585	10.3186	6.13894	1.9549	11.9436	17.3627	15.59	7.48096
543	579	4.11753	9.29965	10.4781	6.17156	1.96583	12.0812	17.6949	15.9392	7.72402
544	580	4.13391	9.95306	10.0067	6.31222	2.03204	12.8247	17.8868	15.7812	8.01426
545	581	4.23766	9.68937	9.96271	6.25204	2.05713	12.7503	17.845	15.7563	8.08862
546	582	4.18254	9.24618	10.3992	6.30194	1.78739	12.0436	17.394	16.0597	8.00855
547	583	4.08301	8.63139	11.8824	6.27424	1.86741	10.7445	16.9571	16.8163	8.12545
548	584	4.11804	8.85793	12.818	6.1064	1.82667	10.3253	16.5046	17.1087	7.93295
549	585	4.07628	9.21635	11.9063	5.83865	1.80576	10.621	15.9291	15.6681	7.62932
550	586	4.03475	9.21147	11.2215	5.58103	1.97467	10.543	15.4399	14.4225	7.55437
551	587	4.1049	9.65216	10.8356	5.75063	2.03466	10.7876	15.2624	13.646	7.77724
552	588	4.12762	9.81357	10.4691	5.7175	1.88475	10.7956	15.0514	13.284	7.55204
553	589	4.10116	10.5303	10.6543	5.58015	2.25799	11.2171	15.4223	12.6917	7.83
554	590	4.01137	10.845	10.3346	5.52758	2.06929	11.4212	16.2595	12.348	7.59003
555	591	4.02348	11.0489	10.0383	5.40888	2.38733	11.5271	16.7549	12.4091	7.70744
556	592	3.89216	11.0301	9.95171	6.10306	2.05206	11.4289	17.109	13.1822	7.98462
557	593	3.95725	11.5468	9.49241	6.09777	2.03686	11.8486	17.4498	13.0137	7.83818
558	594	3.99129	11.0946	9.63573	6.06364	2.24074	11.5548	17.6205	13.5616	8.0345
559	595	4.05329	11.3714	9.09911	5.7371	1.80177	11.9926	17.4037	12.6953	7.30072
560	596	4.01106	10.9268	9.59616	5.84568	1.90234	11.4407	16.9764	12.8912	7.50735
561	597	4.07953	10.9814	9.1361	6.13035	2.10957	11.7207	16.6656	12.6347	7.93011
562	598	4.14958	11.2206	9.60913	5.70461	2.00088	11.8982	16.7861	12.5347	7.48235
563	599	4.17622	10.994	9.58142	5.73121	2.06554	11.7471	16.7084	12.4779	7.49106
564	600	4.12569	10.2336	10.1257	5.81753	2.03673	10.8344	16.6193	13.2675	7.59325
565	601	4.01496	10.0506	10.4491	5.70266	2.02392	10.7475	16.8134	13.5521	7.43806
566	602	4.13397	9.98424	10.9187	5.80949	2.01448	10.4951	16.865	14.0275	7.46392
567	603	4.22615	10.0122	11.1935	5.87375	2.20685	10.6574	16.9299	14.3926	7.6617
568	604	4.25345	9.98629	11.4752	5.89997	1.97181	10.637	16.9891	14.5591	7.52805
569	605	4.16969	9.81791	11.4503	5.73314	2.07662	10.5341	16.9608	14.9874	7.37535
570	606	4.07307	9.88018	11.4995	6.2461	1.75932	10.7735	16.9287	15.1471	7.56346
571	607	4.15738	9.57678	11.5538	5.86051	2.26838	10.6203	17.1279	15.2544	7.56727
572	608	4.19891	10.1831	10.9396	5.97655	1.63091	11.5152	17.1328	14.5624	7.28676
573	609	4.17477	10.2176	11.3889	6.19035	1.90201	11.4259	17.0002	15.1734	7.65403
574	610	4.02419	10.0018	10.2274	5.75466	1.78338	11.8247	17.2258	14.2172	7.22449
575	611	3.90972	10.296	9.74291	5.98995	1.71822	12.3087	16.9885	13.9813	7.31813
576	612	3.85415	10.0098	9.99632	5.80083	2.0922	12.0631	17.2175	14.3443	7.4604
577	613	3.90466	9.79742	10.1264	5.99081	1.96318	11.9724	16.9926	14.7096	7.40708
578	614	3.97958	9.73992	10.1341	6.12198	2.24969	12.1322	17.1023	14.9706	7.65148
579	615	3.93309	9.36517	10.4392	6.31679	2.03889	11.6227	17.1368	15.6683	7.66688
580	616	4.05697	8.74849	11.0338	6.43564	2.12833	11.2871	17.2608	16.5529	7.78343
581	617	4.27569	8.8188	10.9886	6.50503	2.05107	11.6637	17.5362	16.7257	7.87632
582	618	4.13803	9.26306	10.582	6.63386	2.20006	12.1327	17.8745	16.648	8.26648
583	619	4.42095	10.1644	9.77273	6.72293	2.32782	13.1759	17.9222	15.9757	8.54643
584	620	4.33941	10.1125	9.53891	6.5388	1.93712	13.0781	17.5298	15.2606	8.45034
585	621	4.28564	9.46258	9.92132	6.58413	2.28643	12.2977	17.0376	15.4173	8.81732
586	622	4.22828	9.04709	11.65	6.25049	1.95546	11.1103	16.738	16.4098	8.12424
587	623	4.09313	9.13483	12.0424	6.01473	2.02163	10.665	16.4314	16.3041	7.91865
588	624	4.15713	9.44486	11.1682	6.1127	2.03426	10.9605	16.0073	15.2767	8.06027
589	625	4.10057	9.81264	10.8953	5.99586	2.11198	10.9935	15.943	14.4192	8.0043
590	626	3.96117	10.1243	11.0209	5.76903	2.28835	10.8927	16.0161	14.08	7.91903
591	627	4.15107	10.6289	10.6304	5.95852	1.84296	11.2374	15.9956	13.1605	7.76223
592	628	4.05118	11.0161	10.5942	5.61514	2.47583	11.2531	16.5419	13.0768	7.97748
593	629	4.18911	11.4499	10.1127	5.62414	2.24538	11.6186	17.0895	12.5729	7.82203
594	630	3.95307	11.4953	9.71178	5.7766	1.95407	11.6167	17.4453	12.6416	7.63545
595	631	3.95509	11.3862	9.67813	5.90552	1.91579	11.3556	17.5436	13.0591	7.71699
596	632	4.08274	11.4661	9.60695	6.03163	2.20801	11.292	17.4573	13.2606	7.9936
597	633	4.027	11.5605	9.93387	6.02481	2.05812	11.5614	17.5168	13.6708	7.8275
598	634	3.91339	11.4578	9.94981	5.91666	2.01766	11.4908	17.2894	13.5798	7.66655
599	635	3.79751	11.1643	9.30127	5.8306	1.92866	11.4712	16.9443	12.713	7.53508
600	636	3.89224	11.0776	9.24464	5.62805	1.99095	11.4621	16.7732	12.5219	7.36792
601	637	3.87471	10.9904	9.31852	5.6414	2.01135	11.3968	16.6594	12.4825	7.34582
602	638	3.89585	10.8446	9.56468	5.70159	1.93737	11.0958	16.6151	12.7232	7.35754
603	639	4.06902	10.4422	9.81145	5.89327	1.82723	10.7467	16.52	13.2066	7.35023
604	640	4.16995	10.196	10.3121	5.74136	2.18814	10.4525	16.7262	13.6029	7.60406
605	641	4.18428	10.1305	10.7316	6.06099	1.98495	10.4752	16.7749	14.0676	7.69399
606	642	4.20757	9.96385	11.1879	5.89667	2.21387	10.5026	16.7708	14.5365	7.72549
607	643	4.26763	9.84861	11.4777	5.71581	1.78841	10.3935	16.7945	15.027	7.13519
608	644	4.24492	9.88105	11.8628	5.91238	2.19299	10.4713	16.7914	15.3444	7.55129
609	645	4.0906	9.93235	11.4309	5.96416	1.94126	10.6618	16.7935	15.1433	7.39315
610	646	4.19282	9.73782	10.8722	6.19292	1.57966	10.9602	16.8213	14.8932	7.37326
611	647	4.00907	9.80358	11.2047	5.90649	1.61996	11.0072	16.9429	15.2238	7.19039
612	648	4.00695	9.67612	10.0724	5.83307	1.65926	11.3937	16.7873	14.3674	7.10844
613	649	3.80133	10.0184	10.026	5.86293	2.08669	11.8014	17.064	14.3778	7.41577
614	650	3.93776	9.89231	10.1564	5.93891	2.0571	11.8546	17.0229	14.7755	7.19928
615	651	3.94013	9.77011	9.99274	6.14874	2.05172	12.0693	16.9612	14.9333	7.40965
616	652	4.01011	9.10723	10.2301	6.18813	1.98353	11.6179	16.996	15.4064	7.49032
617	653	3.89305	8.83733	10.8925	6.20378	2.23343	11.2796	17.2562	16.1318	7.68223
618	654	3.98822	8.89027	10.9484	6.33127	2.24004	11.4124	17.6151	16.535	7.84645
619	655	4.14526	8.64451	11.3092	6.54099	2.01393	11.4108	17.7665	17.2367	7.96749
620	656	4.23644	9.15247	10.6044	6.71519	2.02848	12.2585	17.9542	16.8713	8.22654
621	657	4.16011	9.62963	10.1468	6.49148	2.24168	12.5886	17.8841	16.2724	8.41959
622	658	4.33629	9.93384	9.77242	6.35039	2.08665	12.9655	17.6114	15.4129	8.39256
623	659	4.26198	10.2743	9.72735	6.45833	2.1105	13.0399	17.3465	15.088	8.46622
624	660	4.253	9.30864	10.7203	6.17198	2.09045	11.6986	16.8894	15.5302	8.18313
625	661	4.22048	9.0925	12.3917	5.97882	2.16133	10.5304	16.3515	16.5854	8.05022
626	662	4.27312	9.5972	11.8408	5.96065	2.19816	10.8532	16.0379	15.7879	8.00158
627	663	4.13158	9.64589	11.3309	5.95953	1.99589	10.7819	15.8754	14.7866	7.87232
628	664	4.06345	10.2263	10.8053	5.95764	2.18214	11.0162	15.8533	13.9907	7.99644
629	665	4.1855	10.6858	10.4842	5.76496	2.21298	11.3487	16.0791	13.0231	7.95753
630	666	4.17113	11.1741	10.4112	5.87839	2.11248	11.5605	16.6042	12.9566	7.93725
631	667	4.25393	11.3787	9.96144	6.01597	2.14766	11.5875	17.013	12.7825	8.11037
632	668	4.05964	11.7076	9.66663	5.84425	1.98743	12.0136	17.5629	12.6291	7.76143
633	669	4.00095	11.5465	9.74671	6.10195	1.97884	11.7722	17.5529	13.2398	7.94624
634	670	4.00213	11.8604	9.02036	6.2476	1.90353	12.0192	17.6733	12.8981	7.99037
635	671	4.19466	12.2055	9.03925	6.09423	2.26442	12.2282	17.6934	12.9695	8.11604
636	672	3.99177	11.5773	9.01571	6.14112	1.89642	12.0377	17.7495	13.4061	7.73372
637	673	3.9339	11.6746	9.29786	5.8503	1.85468	11.8287	17.5835	13.0067	7.46447
638	674	3.94654	11.1131	8.8653	5.74251	1.98391	11.5351	17.0757	12.6185	7.43179
639	675	3.97281	10.9996	8.99206	5.7758	2.13119	11.2696	16.7805	12.5308	7.59908
640	676	4.08601	10.9149	9.47674	5.79729	2.09121	11.0763	16.7944	12.9479	7.50899
641	677	4.11868	10.6169	9.87975	5.65875	2.0685	10.7471	16.7904	13.3284	7.32201
642	678	3.92085	10.4384	9.8547	5.71001	2.23474	10.6802	16.9503	13.4219	7.55288
643	679	3.92291	10.1753	10.1515	5.99338	1.95141	10.7172	16.8525	13.6824	7.50845
644	680	4.0511	10.089	10.8108	5.81377	2.16124	10.421	17.0962	14.2751	7.59327
645	681	4.1724	9.93137	11.1583	5.84669	1.92331	10.4374	17.0016	14.5419	7.51729
646	682	4.1306	9.77141	11.2546	5.70919	1.72797	10.446	16.8851	14.8917	7.12166
647	683	4.0475	9.78712	11.5698	6.2673	1.96863	10.5235	16.9417	15.5942	7.61168
648	684	4.00623	9.80447	11.5572	6.11131	2.09944	10.6293	17.1762	15.3788	7.606
649	685	4.01411	9.91638	11.3189	5.89631	1.75869	10.9239	17.0716	15.2299	7.31709
650	686	4.16756	10.1019	11.3763	5.99296	1.52031	11.2865	17.2117	15.3181	7.20749
651	687	4.21934	9.78096	10.7964	5.91166	1.70237	11.3076	17.1678	15.0297	7.28603
652	688	4.07099	10.1736	10.034	5.68848	1.62759	11.9549	17.289	14.3645	6.92014
653	689	4.04396	10.0328	10.0168	5.96571	2.00508	12.0681	17.3571	14.7079	7.3534
654	690	4.15601	10.1689	9.45788	6.08586	1.96163	12.5722	17.1968	14.4019	7.36246
655	691	4.13706	9.98162	9.69005	6.21847	1.78932	12.5631	17.4027	14.8522	7.38166
656	692	4.13679	9.61212	10.0437	6.18861	1.93648	12.2019	17.4266	15.3224	7.5464
657	693	4.18233	9.3949	10.269	6.37323	1.99931	12.2536	17.7413	15.8611	7.77234
658	694	4.25365	9.26608	10.6394	6.49575	2.19996	12.3435	17.9941	16.5356	8.1347
659	695	4.22437	9.2157	10.5705	6.66835	2.03252	12.311	18.0841	16.847	8.20368
660	696	4.33335	9.3235	10.6692	6.44842	1.81326	12.5573	18.1606	16.7207	8.07285
661	697	4.21388	10.0832	9.93269	6.54505	1.90278	13.0314	17.8419	15.7473	8.35438
662	698	4.16809	10.0938	9.72775	6.3837	1.89133	12.8328	17.3414	14.9799	8.19018
663	699	4.20756	9.11265	11.8871	6.09295	2.00627	11.0677	16.828	16.5403	7.97215
664	700	4.11608	9.43181	11.7451	5.97872	1.91647	11.0603	16.3434	15.8241	7.83639
665	701	4.15962	9.59587	11.7692	5.60438	2.06377	10.9207	16.1099	15.3409	7.64416
666	702	4.05378	9.60328	11.1248	5.82132	2.03684	10.7647	15.7785	14.5821	7.83981
667	703	4.13596	10.107	10.9722	5.93881	2.16344	11.0095	15.6599	14.1093	7.99415
668	704	4.02321	10.4834	10.7613	5.77012	1.87219	11.1275	15.7551	13.5997	7.62454
669	705	3.9408	10.7931	10.5497	5.72164	2.2372	11.3256	16.0959	13.1148	7.93755
670	706	3.91466	11.06	10.1893	5.56837	2.23319	11.4814	16.8996	12.7639	7.78099
671	707	3.95594	11.4621	9.77213	5.66049	2.21645	11.8063	17.0255	12.5105	7.81982
672	708	3.89168	11.6136	9.43629	6.00697	2.10886	11.8965	17.2408	12.6937	7.97444
673	709	3.666	11.5432	8.99504	6.27983	2.02282	11.974	17.4028	12.8857	8.1351
674	710	3.82688	11.698	8.69192	6.26926	2.04509	12.0647	17.4676	12.9492	8.00119
675	711	4.07319	11.3919	9.10823	6.23492	1.92723	11.6714	17.5848	13.5192	7.81985
676	712	4.22326	11.2343	9.22193	5.91081	1.87654	11.8474	17.2993	13.1138	7.41838
677	713	4.03946	10.9027	9.14547	5.9742	1.89092	11.4985	16.7784	12.7979	7.55018
678	714	3.90136	10.9373	9.15326	5.81254	2.00825	11.2918	16.511	12.6893	7.43302
679	715	4.02221	10.7018	9.56586	5.77513	2.16842	10.9819	16.5447	12.9968	7.51611
680	716	4.16181	10.5767	9.85902	5.76074	1.99832	10.729	16.6114	13.2131	7.38406
681	717	4.05713	10.2012	10.2152	5.69513	2.1674	10.486	16.7355	13.5894	7.43612
682	718	4.03821	9.98823	10.6703	5.94437	1.86038	10.3905	16.7594	14.1448	7.43141
683	719	4.12635	10.0126	11.0004	5.97468	2.06707	10.4883	16.8059	14.512	7.55327
684	720	4.18136	10.0047	11.2675	5.78049	1.54555	10.6334	16.714	14.7849	7.1118
685	721	4.28978	9.86283	11.375	5.5867	1.63876	10.6343	16.7648	14.9639	6.85638
686	722	4.09373	9.7562	11.3617	5.99764	1.73659	10.7709	16.8084	15.2897	7.26411
687	723	4.19096	9.29369	11.6992	5.95776	2.02932	10.5244	17.0486	15.3407	7.57091
688	724	4.21369	9.47373	12.07	5.90892	1.8895	10.6016	16.8927	16.0795	7.35047
689	725	4.20209	9.34567	12.1309	5.78253	1.6725	10.4377	16.7641	16.1342	7.26112
690	726	4.12576	10.0575	10.1316	5.90136	1.68511	11.9359	16.9969	14.3431	7.36311
691	727	4.12593	10.2093	9.96925	5.81198	1.6347	12.2829	17.2807	14.4007	6.99835
692	728	4.15996	10.1938	9.69458	5.92759	1.63763	12.5712	17.2954	14.313	7.09066
693	729	4.02453	10.1564	9.78798	5.99483	1.79421	12.5813	17.3334	14.4943	7.29822
694	730	4.02875	9.86681	10.0775	6.16796	1.704	12.3603	17.4677	15.1044	7.29989
695	731	4.23882	9.6678	9.99209	6.26223	1.70302	12.61	17.4641	15.2501	7.49394
696	732	4.26358	9.43606	10.3481	6.2255	1.85545	12.3822	17.6129	15.8452	7.47636
697	733	4.32927	9.48507	10.4777	6.40357	2.03445	12.4386	17.7394	16.2498	7.86005
698	734	4.33404	9.5327	10.6514	6.35363	2.02821	12.5814	17.9862	16.4438	8.09412
699	735	4.21069	10.2281	9.35276	6.47947	1.8519	13.2638	17.5627	15.2605	8.04614
700	736	4.30478	9.93982	9.82208	6.28338	1.82813	12.7664	17.1614	15.0376	8.03877
701	737	4.10112	8.68087	11.6452	6.25024	2.04494	10.6712	16.6456	16.7085	8.16319
702	738	4.11061	9.62863	11.9671	6.04539	2.0779	10.9717	16.3968	16.106	8.07695
703	739	4.08614	9.55479	11.8747	5.78197	2.11755	10.7099	16.1763	15.6201	7.88144
704	740	3.99312	9.793	11.4022	5.98822	1.95689	10.7984	15.792	14.8739	7.90616
705	741	4.14666	10.0509	10.6798	5.89314	2.12066	11.0327	15.4735	13.9227	7.86313
706	742	4.07224	10.4991	10.8037	5.78715	2.01729	11.0691	15.4082	13.5938	7.7346
707	743	4.11539	10.6571	10.2236	5.83805	2.16001	11.2305	15.5123	13.0171	7.92194
708	744	3.93358	11.0399	10.2847	5.51587	2.29182	11.3748	16.1614	12.706	7.80117
709	745	4.00949	11.3076	9.64881	5.61279	2.32024	11.7302	16.537	12.4777	7.86373
710	746	3.89588	11.3205	9.4569	5.75345	2.27749	11.5717	16.7811	12.4011	7.97587
711	747	3.82556	11.5496	9.38968	6.34151	2.07511	11.5594	17.0621	12.9925	8.18724
712	748	3.94038	11.5642	9.20751	6.15424	1.98564	11.6871	17.4741	13.0914	7.91889
713	749	3.94999	11.8068	9.01425	6.41682	2.02488	11.9349	17.6645	13.336	8.0056
714	750	4.12356	11.5015	8.95002	5.79882	1.98604	11.8243	17.2529	12.7217	7.49531
715	751	4.0148	11.1475	9.24004	5.77201	2.10644	11.3168	16.9841	12.7244	7.5229
716	752	3.98155	10.7957	9.62932	5.89247	2.10272	11.0412	16.5409	13.0621	7.61771
717	753	4.00627	10.6163	9.69534	5.62751	2.15848	10.8552	16.5195	12.9807	7.40168
718	754	4.05056	10.2419	10.0018	5.91758	2.11943	10.5592	16.2154	13.462	7.68457
719	755	4.00185	10.1545	10.0675	5.89944	2.0292	10.5386	16.3045	13.5276	7.54339
720	756	4.049	9.94831	10.6075	5.86362	2.04994	10.3195	16.3485	14.032	7.50554
721	757	4.03371	10.0244	11.0572	5.78732	1.97719	10.316	16.643	14.3333	7.42583
722	758	4.14427	9.7752	11.3728	5.84107	1.79486	10.2191	16.5775	14.847	7.30547
723	759	4.1657	9.90387	11.3018	5.91773	1.64671	10.3815	16.5022	15.1473	7.08416
724	760	4.02611	9.89538	11.4976	6.0026	1.59619	10.5318	16.6636	15.2572	7.15658
725	761	4.11322	9.62086	11.2999	5.82411	2.13292	10.4666	16.6009	15.2057	7.45982
726	762	4.0275	9.35284	11.8008	5.92744	1.54276	10.3264	16.6746	15.755	7.11182
727	763	4.06962	9.47718	11.4757	5.80684	1.67355	10.7321	16.7548	15.5691	7.18012
728	764	3.99871	10.3438	9.52238	5.72798	1.57646	12.3086	16.8305	13.6715	7.02628
729	765	4.07813	10.1604	9.56728	5.95843	1.8126	12.2788	16.7127	14.0006	7.27656
730	766	4.13821	9.77276	9.74999	5.88596	1.89067	12.165	16.8622	14.3672	7.32307
731	767	3.96117	9.73049	9.93312	6.00782	1.91831	12.1076	17.1147	14.7452	7.28244
732	768	3.93526	9.18609	10.196	6.14362	1.68353	11.7422	17.2871	15.3321	7.26848
733	769	4.09178	8.74215	10.4685	6.33836	2.11444	11.5894	17.288	15.9278	7.84976
734	770	4.06542	8.67032	10.6405	6.39655	2.16831	11.6333	17.6979	16.4268	7.85013
735	771	4.21543	8.91952	10.5699	6.69151	2.1815	12.0155	17.8652	16.7887	8.16886
736	772	4.15151	9.30929	10.5731	6.39559	2.3522	12.3546	18.1469	16.6595	8.25117
737	773	4.09473	9.83351	10.0394	6.32713	1.56731	12.8719	17.9863	15.8353	7.78568
738	774	4.10714	9.75702	10.1468	6.01411	1.80607	12.5428	17.7028	15.2985	7.73808
739	775	4.17345	8.84691	12.8183	6.37481	2.35517	10.5504	16.9279	17.5093	8.56563
740	776	4.22634	9.10577	12.3716	6.34998	2.12812	10.5779	16.2539	16.5217	8.40845
741	777	4.23537	9.32066	11.696	5.99855	1.91474	10.5752	15.9499	15.3988	7.87603
742	778	4.09775	9.66038	11.1073	5.93052	1.93342	10.7238	15.4515	14.1721	7.84821
743	779	4.07457	10.2535	11.0545	5.89315	2.42778	10.9154	15.3098	13.7631	8.19914
744	780	4.00344	10.3518	10.4859	5.7545	2.11984	11.0058	15.4764	12.885	7.84861
745	781	3.90203	10.5784	10.1162	5.6878	2.26668	11.0774	15.9852	12.5761	7.88805
746	782	3.95711	10.9516	9.89014	5.41584	2.33261	11.3777	16.6653	12.5405	7.62409
747	783	4.03707	11.1993	9.74719	5.78771	2.03016	11.5692	17.013	12.7574	7.64123
748	784	4.03153	11.4201	9.86017	6.18282	1.93668	11.394	17.3533	13.2608	7.91134
749	785	3.96163	11.1883	9.73499	5.85328	2.21372	11.2348	17.4713	13.4188	7.78825
750	786	3.96633	11.0835	9.49664	5.98821	2.06079	11.3902	17.5625	13.4627	7.76674
751	787	3.98785	11.1312	8.81636	5.83975	1.67103	11.6602	17.1884	12.5186	7.3046
752	788	3.89614	10.6849	9.37452	5.80186	1.9729	11.1158	16.9538	12.8369	7.52598
753	789	3.9978	10.8828	9.60123	5.67413	1.99914	11.1048	16.7315	12.8121	7.39713
754	790	4.02399	10.6429	9.60298	5.48767	2.1132	11.1954	16.7346	12.6571	7.31498
755	791	4.07041	10.2775	10.3933	5.69968	1.95971	10.7242	16.68	13.5048	7.32241
756	792	4.11972	10.0941	10.7676	5.70637	2.12401	10.5698	16.7234	13.896	7.43266
757	793	4.00937	9.93984	11.3809	5.76631	1.89839	10.3437	16.8979	14.5011	7.31715
758	794	4.14505	9.99674	11.5868	5.77847	1.95626	10.4346	16.9212	14.6902	7.34362
759	795	4.08401	9.7187	11.7908	5.71249	1.81545	10.3153	16.7533	15.2184	7.19398
760	796	4.20116	9.72459	11.7389	6.10765	1.85238	10.4835	16.5797	15.5207	7.4943
761	797	4.10787	9.38233	11.5848	6.01006	2.04022	10.404	16.8414	15.2629	7.68423
762	798	4.14443	9.42385	11.0608	5.93884	1.94242	10.9738	17.0746	14.964	7.36843
763	799	4.1076	9.49077	11.7571	6.04526	1.69995	10.8865	16.9092	15.7112	7.47176
764	800	4.16206	9.34228	11.4021	5.95332	1.3822	10.8848	16.9557	15.5342	7.13411
765	801	4.16854	9.85765	10.2469	5.78729	1.73136	11.9853	17.1542	14.4254	7.17628
766	802	3.99701	9.40363	10.6346	6.12215	1.60389	11.5785	17.0119	15.2446	7.3923
767	803	4.06176	9.09214	10.5222	6.07799	1.59735	11.5704	17.0887	15.3986	7.22652
768	804	4.06145	8.87226	10.7569	6.25664	1.82772	11.4377	17.1379	15.9384	7.53115
769	805	3.95833	8.92131	10.5348	6.35971	1.92417	11.6836	17.3406	15.9413	7.79969
770	806	3.91661	8.88189	10.8029	6.63377	1.90112	11.6617	17.6204	16.5711	7.92875
771	807	4.02923	8.67626	10.8443	6.7501	1.99393	11.6092	17.7199	17.0208	8.10417
772	808	4.17325	9.34962	10.3235	6.75359	2.07922	12.4817	17.859	16.7056	8.13572
773	809	4.0187	9.69514	10.2587	6.59345	1.97791	12.5846	17.9041	16.4648	8.30175
774	810	3.96264	9.94567	9.72643	6.38177	1.65686	12.8999	17.667	15.3902	7.99575
775	811	3.99251	8.89402	11.5317	6.49607	1.61169	11.2338	17.0683	16.7442	8.06916
776	812	4.05159	8.86167	12.6158	6.34626	2.04609	10.6088	16.7688	17.2598	8.32056
777	813	3.94539	9.41628	11.8412	6.141	1.88146	10.9067	16.4214	15.9122	7.96095
778	814	3.85747	9.49931	11.4447	6.13726	2.05445	10.7948	16.013	15.2107	8.11296
779	815	3.80558	9.976	10.6421	5.89775	2.09804	11.0652	15.7168	14.0048	7.92474
780	816	3.80733	10.344	10.5304	5.89593	2.42837	11.2144	15.647	13.3544	8.26375
781	817	3.68933	10.7802	10.7432	5.72932	2.11908	11.2933	16.1257	13.1479	7.82298
782	818	3.81695	11.0892	10.4307	5.78614	2.21229	11.4777	16.621	12.9834	7.9361
783	819	3.82289	11.1993	9.89404	5.61247	2.19508	11.5638	17.1221	12.7669	7.7405
784	820	3.87044	11.0334	9.47309	6.06908	1.80519	11.4711	17.3759	13.1804	7.75768
785	821	4.02113	11.1484	9.34575	6.20146	2.01538	11.5507	17.6297	13.3502	8.1108
786	822	3.87551	11.4716	9.28639	6.16175	1.91878	11.7384	17.7385	13.4015	7.94643
787	823	3.86549	11.2063	9.08543	6.01652	1.94007	11.8479	17.7718	13.3694	7.77842
788	824	4.09076	10.4966	9.88599	5.88601	1.93487	10.8353	17.5177	13.8755	7.62036
789	825	3.88992	10.6796	9.23686	6.08522	1.82023	11.1889	17.0855	13.1641	7.60758
790	826	3.96389	10.8894	9.16296	6.03795	1.92677	11.3412	16.705	12.8977	7.63535
791	827	3.86685	10.6484	9.39726	5.89565	2.13709	11.1091	16.7695	13.0139	7.66042
792	828	3.7558	10.621	9.75418	5.87587	1.92974	10.9856	16.7837	13.2274	7.45145
793	829	3.93179	10.4684	10.1372	5.87437	2.01359	10.8596	16.7986	13.7071	7.4416
794	830	3.92401	10.272	10.5924	5.98105	2.21401	10.606	16.9009	14.1182	7.74159
795	831	3.88141	10.077	11.093	5.99022	2.34791	10.4118	16.9001	14.5235	7.89531
796	832	3.87318	9.90352	11.6581	5.70593	2.12369	10.2567	17.1038	14.9451	7.55634
797	833	3.90972	9.76391	11.7273	5.39372	1.85783	10.4191	17.1936	15.0194	7.03601
798	834	3.98942	9.62943	11.9029	5.7045	1.80006	10.3866	16.8598	15.6307	7.21677
799	835	3.86269	9.70065	11.3669	6.04637	1.88304	10.9091	17.0687	15.2219	7.50128
800	836	3.91127	9.17882	11.5535	6.04675	1.73585	10.6138	16.908	15.5901	7.46923
801	837	3.972	9.32895	11.6199	5.82396	1.54747	10.859	17.0021	15.5508	7.14989
802	838	3.96476	9.13049	11.3371	6.10546	1.54118	10.9002	16.9951	15.7008	7.22619
803	839	3.98767	9.26393	11.3695	5.98247	1.56785	11.1186	17.028	15.7406	7.21704
804	840	4.05361	9.25902	10.3625	5.92727	1.80349	11.6246	17.0606	15.0668	7.18664
805	841	4.07174	9.27246	10.3048	6.07072	1.68515	11.8106	17.0276	15.1951	7.30293
806	842	4.106	9.17483	10.3484	6.25304	1.80423	11.9089	17.1467	15.4836	7.54117
807	843	3.95066	8.87682	10.7531	6.5163	1.91542	11.6173	17.3783	16.3328	7.82325
808	844	4.09689	9.11268	10.5126	6.52092	1.78985	12.0554	17.5756	16.3191	7.78617
809	845	4.1125	9.14164	10.7174	6.62355	1.70078	12.1589	18.0061	16.8358	7.84443
810	846	4.06372	9.96147	10.1345	6.5319	1.9717	12.9779	18.2283	16.2788	8.02469
811	847	4.0162	10.1581	9.92784	6.23366	2.16307	13.0488	18.0238	15.6164	8.32901
812	848	4.00621	10.6356	9.43529	6.22394	1.80371	13.3454	17.5873	14.6203	8.01361
813	849	3.98043	8.80095	11.869	6.17366	1.81594	10.8575	17.0887	16.5535	7.977
814	850	3.85687	9.44886	12.3806	6.03235	1.74567	10.7893	16.5411	16.4474	7.72752
815	851	3.79919	9.5654	11.5521	5.86063	1.85414	10.5772	15.9088	15.3386	7.67797
816	852	3.83575	9.65806	11.0199	5.47173	2.22223	10.6212	15.4865	14.1691	7.69106
817	853	3.85034	10.1935	11.0347	5.64742	1.89524	10.8864	15.4928	14.0184	7.51949
818	854	3.87854	10.4874	10.7234	5.61468	2.12086	10.9187	15.4814	13.346	7.69728
819	855	3.73999	11.0478	10.3744	5.32812	2.22196	11.4404	16.0096	12.5242	7.53605
820	856	3.47654	11.1844	9.87677	5.5199	2.06179	11.5014	16.6295	12.4541	7.5469
821	857	3.62866	11.3358	9.66564	5.87931	1.87501	11.4525	16.9648	12.8197	7.69309
822	858	3.75274	11.051	9.80018	6.02931	1.81173	11.1753	17.3105	13.2547	7.76641
823	859	3.82532	11.5026	9.46229	6.12501	2.09468	11.6439	17.4581	13.0887	8.07893
824	860	3.90713	11.3134	9.73475	5.96187	2.16869	11.2628	17.5267	13.6114	7.90185
825	861	3.82309	10.8756	10.1958	5.94292	1.86649	10.8832	17.237	13.7613	7.66699
826	862	3.91557	10.8681	9.28989	5.79326	1.89854	11.1386	16.9122	12.8671	7.44396
827	863	3.93862	10.653	9.37873	5.73919	1.81889	10.9175	16.7149	12.6903	7.3717
828	864	3.86494	10.7365	9.27866	5.73505	1.76217	11.0937	16.5781	12.5275	7.29406
829	865	4.00026	10.4894	9.98709	5.65223	1.79704	10.8059	16.5822	13.0576	7.18123
830	866	3.8512	10.2749	10.0867	5.6947	1.82136	10.706	16.5614	13.1256	7.21739
831	867	3.72621	10.0186	10.5008	5.9209	1.90881	10.4098	16.4618	13.6136	7.5124
832	868	3.83948	9.79056	11.0188	5.78315	2.16607	10.1395	16.5141	14.1531	7.58594
833	869	3.70045	9.60951	11.3721	5.68463	2.0645	10.0799	16.614	14.4948	7.4684
834	870	3.75979	9.58783	11.7627	5.64575	2.15118	10.1251	16.5186	15.1173	7.37085
835	871	3.84858	9.77972	11.8195	5.85231	1.71672	10.4077	16.615	15.3823	7.19623
836	872	3.87313	9.61747	11.3313	5.82456	2.03934	10.7473	16.6305	14.9247	7.49666
837	873	3.83836	9.56875	10.5818	6.03689	1.78948	11.0174	16.5396	14.6535	7.40727
838	874	4.00395	9.85422	10.7459	5.9202	1.27094	11.3357	16.5295	14.5295	7.10319
839	875	3.95272	9.34485	10.9594	5.78762	1.39497	11.08	16.5702	15.0805	6.96292
840	876	4.01369	9.65505	10.4546	5.89042	1.43598	11.7439	16.5464	14.6112	7.03122
841	877	4.12734	9.81997	10.0966	5.9624	1.56997	12.1879	16.6047	14.4789	7.07906
842	878	4.0655	9.69808	10.1511	6.04054	1.49298	12.2484	16.8109	14.614	7.07565
843	879	4.12767	9.4615	9.99028	6.01119	1.91803	12.1831	16.8585	14.8323	7.36117
844	880	4.26433	9.45023	9.93714	6.16333	1.85371	12.4807	17.1239	15.1574	7.38331
845	881	4.1203	9.23185	10.3164	6.2578	2.12733	12.192	17.4162	15.8585	7.73021
846	882	4.04815	9.69097	10.0545	6.55879	1.94956	12.6685	17.7847	15.9877	7.96251
847	883	4.25953	10.2052	9.61743	6.44459	2.16099	13.438	18.06	15.615	8.08786
848	884	4.1582	10.0653	9.48593	6.47217	1.8305	13.2598	17.7197	15.437	8.11269
849	885	4.14538	10.0421	9.59346	6.23226	1.8993	13.0961	17.3531	14.842	8.13026
850	886	4.19024	9.55806	10.8289	5.97363	1.59498	12.0396	16.8874	15.4335	7.54554
851	887	4.20326	9.09845	12.5484	6.27562	2.01626	10.5511	16.1615	16.989	8.2073
852	888	4.02203	9.35566	11.8057	5.85618	1.78441	10.5425	15.8514	15.6361	7.57484
853	889	4.00557	9.98162	11.1456	5.8462	2.01596	10.7771	15.4273	14.3869	7.78689
854	890	3.96735	10.4899	11.0373	5.75116	2.24813	11.0407	15.3821	13.7885	7.89031
855	891	4.02767	10.5361	10.6638	5.63239	2.17727	11.0051	15.7816	12.8214	7.77321
856	892	3.906	10.6831	10.2599	5.58809	1.94502	11.135	16.5531	12.6935	7.51467
857	893	4.20326	11.1282	9.85609	5.76562	1.94913	11.4247	17.2702	12.875	7.65673
858	894	4.14541	11.3084	9.6979	5.95246	2.16219	11.4482	17.6994	13.3794	7.91038
859	895	4.23055	11.4215	9.46248	6.23735	2.40944	11.695	17.6905	13.4721	8.37276
860	896	3.99279	11.5092	9.55752	6.10541	2.089	11.6203	17.6326	13.4466	8.09384
861	897	3.79903	11.4439	9.40488	6.24239	2.04043	11.4695	17.3996	13.6111	8.12582
862	898	3.83746	10.9933	9.79638	5.80759	2.1559	11.0851	17.3085	13.6948	7.71253
863	899	3.89984	11.1762	9.21553	5.68619	2.03249	11.5452	17.1514	12.7951	7.50134
864	900	3.92688	10.8586	9.14168	5.68981	2.03281	11.1775	16.9702	12.7396	7.45298
865	901	4.01764	11.0892	9.05567	5.5375	2.06264	11.4585	16.734	12.3672	7.37288
866	902	3.86759	10.5134	9.31174	5.71243	1.87569	10.9437	16.6236	12.8634	7.26677
867	903	3.86858	10.3296	9.43799	5.80892	1.75992	10.8818	16.6519	13.0206	7.20152
868	904	3.91947	10.3026	9.83424	6.10617	1.9093	10.7646	16.5413	13.4783	7.50469
869	905	4.06511	9.82405	10.3363	6.13342	1.98759	10.3627	16.5629	13.972	7.6532
870	906	3.97898	9.88086	10.6954	6.15846	1.91209	10.5383	16.8047	14.1111	7.70858
871	907	3.98025	9.72465	10.8946	5.94232	2.00586	10.4449	16.7944	14.4073	7.53903
872	908	4.10746	9.75664	11.1884	5.64392	1.93819	10.604	16.7359	14.6463	7.18556
873	909	4.10245	9.63839	11.5755	5.78868	1.70516	10.4374	16.7405	15.2684	7.08788
874	910	4.08368	9.68922	11.3632	5.70206	1.90144	10.6837	16.7436	14.9321	7.23032
875	911	4.11216	9.66715	11.2636	5.9722	1.93011	10.8868	16.6906	15.026	7.55022
876	912	4.1553	9.92658	10.8998	5.72448	1.59436	11.4142	16.6819	14.6418	7.11425
877	913	4.01632	9.77044	10.4417	5.76159	1.33793	11.5343	16.6969	14.5048	6.94588
878	914	4.12379	9.14612	11.5206	6.10527	1.45695	10.8291	16.5246	16.0112	7.21725
879	915	4.03	9.48768	10.5714	5.99953	1.42704	11.6031	16.6317	15.0452	6.96415
880	916	4.07146	9.26883	10.5646	5.9535	1.54697	11.6394	16.8339	15.1541	7.14834
881	917	4.15513	9.18342	10.4559	6.12634	1.58734	11.7348	16.8926	15.251	7.29076
882	918	4.26746	9.20228	10.1665	6.19687	1.66068	11.9921	17.0223	15.2946	7.3527
883	919	4.18775	8.96224	10.7315	6.28052	1.63696	11.609	17.2368	16.0787	7.31493
884	920	4.13447	9.21372	10.2635	6.49885	1.82851	12.1419	17.4731	15.9895	7.81115
885	921	4.20836	9.27852	10.3547	6.53891	2.03683	12.3026	17.7175	16.356	8.11715
886	922	4.22782	10.0068	9.70116	6.26376	2.14894	13.1194	17.9069	15.5151	8.09762
887	923	4.20406	10.1854	9.50581	6.13498	2.19511	13.1182	17.6374	15.028	8.21414
888	924	4.25207	9.10696	11.6225	5.88206	1.80696	11.4814	17.147	16.1499	7.68296
889	925	4.04818	9.22405	12.1132	6.07914	2.05165	10.874	16.5379	16.4526	8.08103
890	926	3.9611	9.49899	12.2243	5.93417	2.0775	10.6529	16.3358	16.134	7.95259
891	927	3.90802	9.52587	11.1021	5.83624	1.91025	10.6313	15.8753	14.9461	7.65904
892	928	3.91089	9.76088	10.8512	5.63251	1.81073	10.7402	15.5679	14.1016	7.41906
893	929	3.95418	10.1933	10.8439	5.71907	2.01211	10.8587	15.5953	13.8695	7.58823
894	930	3.9833	10.5808	10.5444	5.81651	1.85784	10.975	15.6599	13.1324	7.65308
895	931	3.86499	10.6987	10.121	5.64704	1.96146	11.2183	15.8466	12.5984	7.58597
896	932	4.05024	10.684	9.95797	5.48272	2.09181	11.081	16.4878	12.6436	7.53439
897	933	3.93636	11.1399	9.31953	5.67346	2.0487	11.3421	16.9027	12.5964	7.65103
898	934	3.9922	11.4127	9.33972	6.14383	1.84839	11.5227	17.1617	12.8974	7.85073
899	935	3.97078	11.4798	9.37222	5.85301	2.09665	11.4895	17.5098	13.0405	7.82875
900	936	3.83005	11.4088	9.26974	5.9672	2.13851	11.4688	17.481	13.3055	7.83145
901	937	4.02114	11.4477	9.12717	5.64917	2.00408	11.692	17.4846	12.8656	7.45297
902	938	4.03034	10.8491	9.15959	5.88985	2.03851	11.2972	16.9269	12.9122	7.68838
903	939	4.12693	10.899	9.08048	5.64394	1.9695	11.2826	16.7317	12.5493	7.35054
904	940	3.95663	10.6045	9.41187	5.84409	2.06615	11.0738	16.6401	12.8873	7.58393
905	941	3.93341	10.3096	9.73382	5.84105	1.80457	10.7318	16.5404	13.1734	7.32939
906	942	4.04232	9.90918	10.1592	5.86043	1.956	10.3496	16.4406	13.6366	7.39209
907	943	4.13874	9.75421	10.657	6.08596	2.06612	10.2044	16.4252	14.0642	7.73557
908	944	4.05563	9.95051	10.8743	6.01226	2.17689	10.422	16.6458	14.2118	7.78376
909	945	4.06059	9.66529	10.9264	5.94859	1.98292	10.3965	16.5602	14.5204	7.56398
910	946	4.08497	9.58612	11.317	5.42591	1.92145	10.3849	16.823	14.6782	7.06055
911	947	4.01477	9.66213	11.6386	5.5821	1.70026	10.4974	16.7738	15.2077	7.02787
912	948	4.1561	9.61469	11.4005	5.72395	1.81008	10.6087	16.8501	15.004	7.16128
913	949	4.09059	9.7794	11.1666	5.96484	1.87475	10.8783	16.9217	15.0961	7.39916
914	950	4.09646	10.2072	10.7093	5.7147	1.7138	11.5653	17.0631	14.5172	7.07054
915	951	4.14999	9.94317	11.3756	5.80776	1.34243	11.3621	17.0868	15.1958	6.9959
916	952	4.28868	10.4611	9.88214	5.82851	1.43246	12.5751	17.0324	13.9949	6.98899
917	953	4.2562	10.0444	10.2521	5.9353	1.51207	12.2286	17.1353	14.4594	7.10514
918	954	4.1421	9.60868	10.506	6.08363	1.75846	11.8552	17.2263	15.0032	7.41179
919	955	4.25877	9.34681	10.5061	6.17877	1.54134	11.8936	17.4078	15.264	7.32475
920	956	4.18173	9.33579	10.408	6.05597	1.64053	11.998	17.6283	15.3322	7.37751
921	957	4.06498	8.8647	10.989	6.14314	1.70748	11.5267	17.998	16.3151	7.40917
922	958	4.17801	9.17927	10.5528	6.30502	2.01711	12.0083	17.9318	16.1862	7.90948
923	959	4.26715	9.37728	10.234	6.34102	1.9245	12.5439	18.0301	16.1295	7.94321
924	960	4.04314	9.70251	10.161	6.46679	1.87879	12.6976	18.093	16.1528	8.11244
925	961	4.32342	9.52878	10.3817	6.34794	1.93911	12.3836	17.5403	15.9629	8.19651
926	962	4.27592	8.99408	12.1346	6.19049	1.82349	11.0601	17.0242	16.8092	8.01384
927	963	4.20448	9.10031	12.1755	6.05864	1.73265	10.8134	16.5822	16.4298	7.78033
928	964	4.03521	9.24471	11.5559	5.90208	1.67201	10.7748	16.2425	15.5201	7.55221
929	965	4.11505	9.34786	11.3888	5.59217	1.5808	10.5184	15.9404	14.7281	7.17258
	0	0	0	0	0	0	0	0	0	0
	0	0	0	0	0	0	0	0	0	0
	0	0	0	0	0	0	0	0	0	0
	0	0	0	0	0	0	0	0	0	0
	0	0	0	0	0	0	0	0	0	0
	0	0	0	0	0	0	0	0	0	0
	0	0	0	0	0	0	0	0	0	0
	0	0	0	0	0	0	0	0	0	0
	0	0	0	0	0	0	0	0	0	0
	0	0	0	0	0	0	0	0	0	0
	0	0	0	0	0	0	0	0	0	0
	0	0	0	0	0	0	0	0	0	0
	0	0	0	0	0	0	0	0	0	0
	0	0	0	0	0	0	0	0	0	0
	0	0	0	0	0	0	0	0	0	0
	0	0	0	0	0	0	0	0	0	0
	0	0	0	0	0	0	0	0	0	0
	0	0	0	0	0	0	0	0	0	0
	0	0	0	0	0	0	0	0	0	0
	0	0	0	0	0	0	0	0	0	0
	0	0	0	0	0	0	0	0	0	0
	0	0	0	0	0	0	0	0	0	0
	0	0	0	0	0	0	0	0	0	0
	0	0	0	0	0	0	0	0	0	0
	0	0	0	0	0	0	0	0	0	0
	0	0	0	0	0	0	0	0	0	0
	0	0	0	0	0	0	0	0	0	0
	0	0	0	0	0	0	0	0	0	0
	0	0	0	0	0	0	0	0	0	0
	0	0	0	0	0	0	0	0	0	0
	0	0	0	0	0	0	0	0	0	0
	0	0	0	0	0	0	0	0	0	0
	0	0	0	0	0	0	0	0	0	0
	0	0	0	0	0	0	0	0	0	0
	0	0	0	0	0	0	0	0	0	0
	0	0	0	0	0	0	0	0	0	0
	0	0	0	0	0	0	0	0	0	0
	0	0	0	0	0	0	0	0	0	0
	0	0	0	0	0	0	0	0	0	0
	0	0	0	0	0	0	0	0	0	0
	0	0	0	0	0	0	0	0	0	0
	0	0	0	0	0	0	0	0	0	0
	0	0	0	0	0	0	0	0	0	0
	0	0	0	0	0	0	0	0	0	0
	0	0	0	0	0	0	0	0	0	0
	0	0	0	0	0	0	0	0	0	0
	0	0	0	0	0	0	0	0	0	0
	0	0	0	0	0	0	0	0	0	0
	0	0	0	0	0	0	0	0	0	0
	0	0	0	0	0	0	0	0	0	0
	0	0	0	0	0	0	0	0	0	0
	0	0	0	0	0	0	0	0	0	0
	0	0	0	0	0	0	0	0	0	0
	0	0	0	0	0	0	0	0	0	0
	0	0	0	0	0	0	0	0	0	0
	0	0	0	0	0	0	0	0	0	0
	0	0	0	0	0	0	0	0	0	0
	0	0	0	0	0	0	0	0	0	0
	0	0	0	0	0	0	0	0	0	0
	0	0	0	0	0	0	0	0	0	0
	0	0	0	0	0	0	0	0	0	0
	0	0	0	0	0	0	0	0	0	0
	0	0	0	0	0	0	0	0	0	0
	0	0	0	0	0	0	0	0	0	0
	0	0	0	0	0	0	0	0	0	0
	0	0	0	0	0	0	0	0	0	0
	0	0	0	0	0	0	0	0	0	0
	0	0	0	0	0	0	0	0	0	0
	0	0	0	0	0	0	0	0	0	0
	0	0	0	0	0	0	0	0	0	0
	0	0	0	0	0	0	0	0	0	0
	0	0	0	0	0	0	0	0	0	0
	0	0	0	0	0	0	0	0	0	0
	0	0	0	0	0	0	0	0	0	0
	0	0	0	0	0	0	0	0	0	0
	0	0	0	0	0	0	0	0	0	0
	0	0	0	0	0	0	0	0	0	0
	0	0	0	0	0	0	0	0	0	0
	0	0	0	0	0	0	0	0	0	0
	0	0	0	0	0	0	0	0	0	0
	0	0	0	0	0	0	0	0	0	0
	0	0	0	0	0	0	0	0	0	0
	0	0	0	0	0	0	0	0	0	0
	0	0	0	0	0	0	0	0	0	0
	0	0	0	0	0	0	0	0	0	0
	0	0	0	0	0	0	0	0	0	0
	0	0	0	0	0	0	0	0	0	0
	0	0	0	0	0	0	0	0	0	0
	0	0	0	0	0	0	0	0	0	0
	0	0	0	0	0	0	0	0	0	0
	0	0	0	0	0	0	0	0	0	0
	0	0	0	0	0	0	0	0	0	0
	0	0	0	0	0	0	0	0	0	0
	0	0	0	0	0	0	0	0	0	0
	0	0	0	0	0	0	0	0	0	0
	0	0	0	0	0	0	0	0	0	0
	0	0	0	0	0	0	0	0	0	0
	0	0	0	0	0	0	0	0	0	0
	0	0	0	0	0	0	0	0	0	0
	0	0	0	0	0	0	0	0	0	0
	0	0	0	0	0	0	0	0	0	0
	0	0	0	0	0	0	0	0	0	0
	0	0	0	0	0	0	0	0	0	0
	0	0	0	0	0	0	0	0	0	0
	0	0	0	0	0	0	0	0	0	0
	0	0	0	0	0	0	0	0	0	0
	0	0	0	0	0	0	0	0	0	0
	0	0	0	0	0	0	0	0	0	0
	0	0	0	0	0	0	0	0	0	0
	0	0	0	0	0	0	0	0	0	0
	0	0	0	0	0	0	0	0	0	0
	0	0	0	0	0	0	0	0	0	0
	0	0	0	0	0	0	0	0	0	0
	0	0	0	0	0	0	0	0	0	0
	0	0	0	0	0	0	0	0	0	0
	0	0	0	0	0	0	0	0	0	0
	0	0	0	0	0	0	0	0	0	0
	0	0	0	0	0	0	0	0	0	0
	0	0	0	0	0	0	0	0	0	0
	0	0	0	0	0	0	0	0	0	0
	0	0	0	0	0	0	0	0	0	0
	0	0	0	0	0	0	0	0	0	0
	0	0	0	0	0	0	0	0	0	0
	0	0	0	0	0	0	0	0	0	0
	0	0	0	0	0	0	0	0	0	0
	0	0	0	0	0	0	0	0	0	0
	0	0	0	0	0	0	0	0	0	0
	0	0	0	0	0	0	0	0	0	0
	0	0	0	0	0	0	0	0	0	0
	0	0	0	0	0	0	0	0	0	0
	0	0	0	0	0	0	0	0	0	0
	0	0	0	0	0	0	0	0	0	0
	0	0	0	0	0	0	0	0	0	0
	0	0	0	0	0	0	0	0	0	0
	0	0	0	0	0	0	0	0	0	0
	0	0	0	0	0	0	0	0	0	0
	0	0	0	0	0	0	0	0	0	0
	0	0	0	0	0	0	0	0	0	0
	0	0	0	0	0	0	0	0	0	0
	0	0	0	0	0	0	0	0	0	0
	0	0	0	0	0	0	0	0	0	0
	0	0	0	0	0	0	0	0	0	0
	0	0	0	0	0	0	0	0	0	0
	0	0	0	0	0	0	0	0	0	0
	0	0	0	0	0	0	0	0	0	0
	0	0	0	0	0	0	0	0	0	0
	0	0	0	0	0	0	0	0	0	0
	0	0	0	0	0	0	0	0	0	0
	0	0	0	0	0	0	0	0	0	0
	0	0	0	0	0	0	0	0	0	0
	0	0	0	0	0	0	0	0	0	0
	0	0	0	0	0	0	0	0	0	0
	0	0	0	0	0	0	0	0	0	0
	0	0	0	0	0	0	0	0	0	0
	0	0	0	0	0	0	0	0	0	0
	0	0	0	0	0	0	0	0	0	0
	0	0	0	0	0	0	0	0	0	0
	0	0	0	0	0	0	0	0	0	0
	0	0	0	0	0	0	0	0	0	0
	0	0	0	0	0	0	0	0	0	0
	0	0	0	0	0	0	0	0	0	0
	0	0	0	0	0	0	0	0	0	0
	0	0	0	0	0	0	0	0	0	0
	0	0	0	0	0	0	0	0	0	0
	0	0	0	0	0	0	0	0	0	0
	0	0	0	0	0	0	0	0	0	0
	0	0	0	0	0	0	0	0	0	0
	0	0	0	0	0	0	0	0	0	0
	0	0	0	0	0	0	0	0	0	0
	0	0	0	0	0	0	0	0	0	0
	0	0	0	0	0	0	0	0	0	0
	0	0	0	0	0	0	0	0	0	0
	0	0	0	0	0	0	0	0	0	0
	0	0	0	0	0	0	0	0	0	0
	0	0	0	0	0	0	0	0	0	0
	0	0	0	0	0	0	0	0	0	0
	0	0	0	0	0	0	0	0	0	0
	0	0	0	0	0	0	0	0	0	0
	0	0	0	0	0	0	0	0	0	0
	0	0	0	0	0	0	0	0	0	0
	0	0	0	0	0	0	0	0	0	0
	0	0	0	0	0	0	0	0	0	0
	0	0	0	0	0	0	0	0	0	0
	0	0	0	0	0	0	0	0	0	0
	0	0	0	0	0	0	0	0	0	0
	0	0	0	0	0	0	0	0	0	0
	0	0	0	0	0	0	0	0	0	0
	0	0	0	0	0	0	0	0	0	0
	0	0	0	0	0	0	0	0	0	0
	0	0	0	0	0	0	0	0	0	0
	0	0	0	0	0	0	0	0	0	0
	0	0	0	0	0	0	0	0	0	0
	0	0	0	0	0	0	0	0	0	0
	0	0	0	0	0	0	0	0	0	0
	0	0	0	0	0	0	0	0	0	0
	0	0	0	0	0	0	0	0	0	0
	0	0	0	0	0	0	0	0	0	0
	0	0	0	0	0	0	0	0	0	0
	0	0	0	0	0	0	0	0	0	0
	0	0	0	0	0	0	0	0	0	0
	0	0	0	0	0	0	0	0	0	0
	0	0	0	0	0	0	0	0	0	0
	0	0	0	0	0	0	0	0	0	0
	0	0	0	0	0	0	0	0	0	0
	0	0	0	0	0	0	0	0	0	0
	0	0	0	0	0	0	0	0	0	0
	0	0	0	0	0	0	0	0	0	0
	0	0	0	0	0	0	0	0	0	0
	0	0	0	0	0	0	0	0	0	0
	0	0	0	0	0	0	0	0	0	0
	0	0	0	0	0	0	0	0	0	0
	0	0	0	0	0	0	0	0	0	0
	0	0	0	0	0	0	0	0	0	0
	0	0	0	0	0	0	0	0	0	0
	0	0	0	0	0	0	0	0	0	0
	0	0	0	0	0	0	0	0	0	0
	0	0	0	0	0	0	0	0	0	0
	0	0	0	0	0	0	0	0	0	0
	0	0	0	0	0	0	0	0	0	0
	0	0	0	0	0	0	0	0	0	0
	0	0	0	0	0	0	0	0	0	0
	0	0	0	0	0	0	0	0	0	0
	0	0	0	0	0	0	0	0	0	0
	0	0	0	0	0	0	0	0	0	0
	0	0	0	0	0	0	0	0	0	0
	0	0	0	0	0	0	0	0	0	0
	0	0	0	0	0	0	0	0	0	0
	0	0	0	0	0	0	0	0	0	0
	0	0	0	0	0	0	0	0	0	0
	0	0	0	0	0	0	0	0	0	0
	0	0	0	0	0	0	0	0	0	0
	0	0	0	0	0	0	0	0	0	0
	0	0	0	0	0	0	0	0	0	0
	0	0	0	0	0	0	0	0	0	0
	0	0	0	0	0	0	0	0	0	0
	0	0	0	0	0	0	0	0	0	0
	0	0	0	0	0	0	0	0	0	0
	0	0	0	0	0	0	0	0	0	0
	0	0	0	0	0	0	0	0	0	0
	0	0	0	0	0	0	0	0	0	0
	0	0	0	0	0	0	0	0	0	0
	0	0	0	0	0	0	0	0	0	0
	0	0	0	0	0	0	0	0	0	0
	0	0	0	0	0	0	0	0	0	0
	0	0	0	0	0	0	0	0	0	0
	0	0	0	0	0	0	0	0	0	0
	0	0	0	0	0	0	0	0	0	0
	0	0	0	0	0	0	0	0	0	0
	0	0	0	0	0	0	0	0	0	0
	0	0	0	0	0	0	0	0	0	0
	0	0	0	0	0	0	0	0	0	0
	0	0	0	0	0	0	0	0	0	0
	0	0	0	0	0	0	0	0	0	0
	0	0	0	0	0	0	0	0	0	0
	0	0	0	0	0	0	0	0	0	0
	0	0	0	0	0	0	0	0	0	0
	0	0	0	0	0	0	0	0	0	0
	0	0	0	0	0	0	0	0	0	0
	0	0	0	0	0	0	0	0	0	0
	0	0	0	0	0	0	0	0	0	0
	0	0	0	0	0	0	0	0	0	0
	0	0	0	0	0	0	0	0	0	0
	0	0	0	0	0	0	0	0	0	0
	0	0	0	0	0	0	0	0	0	0
	0	0	0	0	0	0	0	0	0	0
	0	0	0	0	0	0	0	0	0	0
	0	0	0	0	0	0	0	0	0	0
	0	0	0	0	0	0	0	0	0	0
	0	0	0	0	0	0	0	0	0	0
	0	0	0	0	0	0	0	0	0	0
	0	0	0	0	0	0	0	0	0	0
	0	0	0	0	0	0	0	0	0	0
	0	0	0	0	0	0	0	0	0	0
	0	0	0	0	0	0	0	0	0	0
	0	0	0	0	0	0	0	0	0	0
	0	0	0	0	0	0	0	0	0	0
	0	0	0	0	0	0	0	0	0	0
	0	0	0	0	0	0	0	0	0	0
	0	0	0	0	0	0	0	0	0	0
	0	0	0	0	0	0	0	0	0	0
	0	0	0	0	0	0	0	0	0	0
	0	0	0	0	0	0	0	0	0	0
	0	0	0	0	0	0	0	0	0	0
	0	0	0	0	0	0	0	0	0	0
	0	0	0	0	0	0	0	0	0	0
	0	0	0	0	0	0	0	0	0	0
	0	0	0	0	0	0	0	0	0	0
	0	0	0	0	0	0	0	0	0	0
	0	0	0	0	0	0	0	0	0	0
	0	0	0	0	0	0	0	0	0	0
	0	0	0	0	0	0	0	0	0	0
	0	0	0	0	0	0	0	0	0	0
	0	0	0	0	0	0	0	0	0	0
	0	0	0	0	0	0	0	0	0	0
	0	0	0	0	0	0	0	0	0	0
	0	0	0	0	0	0	0	0	0	0
	0	0	0	0	0	0	0	0	0	0
	0	0	0	0	0	0	0	0	0	0
	0	0	0	0	0	0	0	0	0	0
	0	0	0	0	0	0	0	0	0	0
	0	0	0	0	0	0	0	0	0	0
	0	0	0	0	0	0	0	0	0	0
	0	0	0	0	0	0	0	0	0	0
	0	0	0	0	0	0	0	0	0	0
	0	0	0	0	0	0	0	0	0	0
	0	0	0	0	0	0	0	0	0	0
	0	0	0	0	0	0	0	0	0	0
	0	0	0	0	0	0	0	0	0	0
	0	0	0	0	0	0	0	0	0	0
	0	0	0	0	0	0	0	0	0	0
	0	0	0	0	0	0	0	0	0	0
	0	0	0	0	0	0	0	0	0	0
	0	0	0	0	0	0	0	0	0	0
	0	0	0	0	0	0	0	0	0	0
	0	0	0	0	0	0	0	0	0	0
	0	0	0	0	0	0	0	0	0	0
	0	0	0	0	0	0	0	0	0	0
	0	0	0	0	0	0	0	0	0	0
	0	0	0	0	0	0	0	0	0	0
	0	0	0	0	0	0	0	0	0	0
	0	0	0	0	0	0	0	0	0	0
	0	0	0	0	0	0	0	0	0	0
	0	0	0	0	0	0	0	0	0	0
	0	0	0	0	0	0	0	0	0	0
	0	0	0	0	0	0	0	0	0	0
	0	0	0	0	0	0	0	0	0	0
	0	0	0	0	0	0	0	0	0	0
	0	0	0	0	0	0	0	0	0	0
	0	0	0	0	0	0	0	0	0	0
	0	0	0	0	0	0	0	0	0	0
	0	0	0	0	0	0	0	0	0	0
	0	0	0	0	0	0	0	0	0	0
	0	0	0	0	0	0	0	0	0	0
	0	0	0	0	0	0	0	0	0	0
	0	0	0	0	0	0	0	0	0	0
	0	0	0	0	0	0	0	0	0	0
	0	0	0	0	0	0	0	0	0	0
	0	0	0	0	0	0	0	0	0	0
	0	0	0	0	0	0	0	0	0	0
	0	0	0	0	0	0	0	0	0	0
	0	0	0	0	0	0	0	0	0	0
	0	0	0	0	0	0	0	0	0	0
	0	0	0	0	0	0	0	0	0	0
	0	0	0	0	0	0	0	0	0	0
	0	0	0	0	0	0	0	0	0	0
	0	0	0	0	0	0	0	0	0	0
	0	0	0	0	0	0	0	0	0	0
	0	0	0	0	0	0	0	0	0	0
	0	0	0	0	0	0	0	0	0	0
	0	0	0	0	0	0	0	0	0	0
	0	0	0	0	0	0	0	0	0	0
	0	0	0	0	0	0	0	0	0	0
	0	0	0	0	0	0	0	0	0	0
	0	0	0	0	0	0	0	0	0	0
	0	0	0	0	0	0	0	0	0	0
	0	0	0	0	0	0	0	0	0	0
	0	0	0	0	0	0	0	0	0	0
	0	0	0	0	0	0	0	0	0	0
	0	0	0	0	0	0	0	0	0	0
	0	0	0	0	0	0	0	0	0	0
	0	0	0	0	0	0	0	0	0	0
	0	0	0	0	0	0	0	0	0	0
	0	0	0	0	0	0	0	0	0	0
	0	0	0	0	0	0	0	0	0	0
	0	0	0	0	0	0	0	0	0	0
	0	0	0	0	0	0	0	0	0	0
	0	0	0	0	0	0	0	0	0	0
	0	0	0	0	0	0	0	0	0	0
	0	0	0	0	0	0	0	0	0	0
	0	0	0	0	0	0	0	0	0	0
	0	0	0	0	0	0	0	0	0	0
	0	0	0	0	0	0	0	0	0	0
	0	0	0	0	0	0	0	0	0	0
	0	0	0	0	0	0	0	0	0	0
	0	0	0	0	0	0	0	0	0	0
	0	0	0	0	0	0	0	0	0	0
	0	0	0	0	0	0	0	0	0	0
	0	0	0	0	0	0	0	0	0	0
	0	0	0	0	0	0	0	0	0	0
	0	0	0	0	0	0	0	0	0	0
	0	0	0	0	0	0	0	0	0	0
	0	0	0	0	0	0	0	0	0	0
	0	0	0	0	0	0	0	0	0	0
	0	0	0	0	0	0	0	0	0	0
	0	0	0	0	0	0	0	0	0	0
	0	0	0	0	0	0	0	0	0	0
	0	0	0	0	0	0	0	0	0	0
	0	0	0	0	0	0	0	0	0	0
	0	0	0	0	0	0	0	0	0	0
	0	0	0	0	0	0	0	0	0	0
	0	0	0	0	0	0	0	0	0	0
	0	0	0	0	0	0	0	0	0	0
	0	0	0	0	0	0	0	0	0	0
	0	0	0	0	0	0	0	0	0	0
	0	0	0	0	0	0	0	0	0	0
	0	0	0	0	0	0	0	0	0	0
	0	0	0	0	0	0	0	0	0	0
	0	0	0	0	0	0	0	0	0	0
	0	0	0	0	0	0	0	0	0	0
	0	0	0	0	0	0	0	0	0	0
	0	0	0	0	0	0	0	0	0	0
	0	0	0	0	0	0	0	0	0	0
	0	0	0	0	0	0	0	0	0	0
	0	0	0	0	0	0	0	0	0	0
	0	0	0	0	0	0	0	0	0	0
	0	0	0	0	0	0	0	0	0	0
	0	0	0	0	0	0	0	0	0	0
	0	0	0	0	0	0	0	0	0	0
	0	0	0	0	0	0	0	0	0	0
	0	0	0	0	0	0	0	0	0	0
	0	0	0	0	0	0	0	0	0	0
	0	0	0	0	0	0	0	0	0	0
	0	0	0	0	0	0	0	0	0	0
	0	0	0	0	0	0	0	0	0	0
	0	0	0	0	0	0	0	0	0	0
	0	0	0	0	0	0	0	0	0	0
	0	0	0	0	0	0	0	0	0	0
	0	0	0	0	0	0	0	0	0	0
	0	0	0	0	0	0	0	0	0	0
	0	0	0	0	0	0	0	0	0	0
	0	0	0	0	0	0	0	0	0	0
	0	0	0	0	0	0	0	0	0	0
	0	0	0	0	0	0	0	0	0	0
	0	0	0	0	0	0	0	0	0	0
	0	0	0	0	0	0	0	0	0	0
	0	0	0	0	0	0	0	0	0	0
	0	0	0	0	0	0	0	0	0	0
	0	0	0	0	0	0	0	0	0	0
	0	0	0	0	0	0	0	0	0	0
	0	0	0	0	0	0	0	0	0	0
	0	0	0	0	0	0	0	0	0	0
	0	0	0	0	0	0	0	0	0	0
	0	0	0	0	0	0	0	0	0	0
	0	0	0	0	0	0	0	0	0	0
	0	0	0	0	0	0	0	0	0	0
	0	0	0	0	0	0	0	0	0	0
	0	0	0	0	0	0	0	0	0	0
	0	0	0	0	0	0	0	0	0	0
	0	0	0	0	0	0	0	0	0	0
	0	0	0	0	0	0	0	0	0	0
	0	0	0	0	0	0	0	0	0	0
	0	0	0	0	0	0	0	0	0	0
	0	0	0	0	0	0	0	0	0	0
	0	0	0	0	0	0	0	0	0	0
	0	0	0	0	0	0	0	0	0	0
	0	0	0	0	0	0	0	0	0	0
	0	0	0	0	0	0	0	0	0	0
	0	0	0	0	0	0	0	0	0	0
	0	0	0	0	0	0	0	0	0	0
	0	0	0	0	0	0	0	0	0	0
	0	0	0	0	0	0	0	0	0	0
	0	0	0	0	0	0	0	0	0	0
	0	0	0	0	0	0	0	0	0	0
	0	0	0	0	0	0	0	0	0	0
	0	0	0	0	0	0	0	0	0	0
	0	0	0	0	0	0	0	0	0	0
	0	0	0	0	0	0	0	0	0	0
	0	0	0	0	0	0	0	0	0	0
	0	0	0	0	0	0	0	0	0	0
	0	0	0	0	0	0	0	0	0	0
	0	0	0	0	0	0	0	0	0	0
	0	0	0	0	0	0	0	0	0	0
	0	0	0	0	0	0	0	0	0	0
	0	0	0	0	0	0	0	0	0	0
	0	0	0	0	0	0	0	0	0	0
	0	0	0	0	0	0	0	0	0	0
	0	0	0	0	0	0	0	0	0	0
	0	0	0	0	0	0	0	0	0	0
	0	0	0	0	0	0	0	0	0	0
	0	0	0	0	0	0	0	0	0	0
	0	0	0	0	0	0	0	0	0	0
	0	0	0	0	0	0	0	0	0	0
	0	0	0	0	0	0	0	0	0	0
	0	0	0	0	0	0	0	0	0	0
	0	0	0	0	0	0	0	0	0	0
	0	0	0	0	0	0	0	0	0	0
	0	0	0	0	0	0	0	0	0	0
	0	0	0	0	0	0	0	0	0	0
	0	0	0	0	0	0	0	0	0	0
	0	0	0	0	0	0	0	0	0	0
	0	0	0	0	0	0	0	0	0	0
	0	0	0	0	0	0	0	0	0	0
	0	0	0	0	0	0	0	0	0	0
	0	0	0	0	0	0	0	0	0	0
	0	0	0	0	0	0	0	0	0	0
	0	0	0	0	0	0	0	0	0	0
	0	0	0	0	0	0	0	0	0	0
	0	0	0	0	0	0	0	0	0	0
	0	0	0	0	0	0	0	0	0	0
	0	0	0	0	0	0	0	0	0	0
	0	0	0	0	0	0	0	0	0	0
	0	0	0	0	0	0	0	0	0	0
	0	0	0	0	0	0	0	0	0	0
	0	0	0	0	0	0	0	0	0	0
	0	0	0	0	0	0	0	0	0	0
	0	0	0	0	0	0	0	0	0	0
	0	0	0	0	0	0	0	0	0	0
	0	0	0	0	0	0	0	0	0	0
	0	0	0	0	0	0	0	0	0	0
	0	0	0	0	0	0	0	0	0	0
	0	0	0	0	0	0	0	0	0	0
	0	0	0	0	0	0	0	0	0	0
	0	0	0	0	0	0	0	0	0	0
	0	0	0	0	0	0	0	0	0	0
	0	0	0	0	0	0	0	0	0	0
	0	0	0	0	0	0	0	0	0	0
	0	0	0	0	0	0	0	0	0	0
	0	0	0	0	0	0	0	0	0	0
	0	0	0	0	0	0	0	0	0	0
	0	0	0	0	0	0	0	0	0	0
	0	0	0	0	0	0	0	0	0	0
	0	0	0	0	0	0	0	0	0	0
	0	0	0	0	0	0	0	0	0	0
	0	0	0	0	0	0	0	0	0	0
	0	0	0	0	0	0	0	0	0	0
	0	0	0	0	0	0	0	0	0	0
	0	0	0	0	0	0	0	0	0	0
	0	0	0	0	0	0	0	0	0	0
	0	0	0	0	0	0	0	0	0	0
	0	0	0	0	0	0	0	0	0	0
	0	0	0	0	0	0	0	0	0	0
	0	0	0	0	0	0	0	0	0	0
	0	0	0	0	0	0	0	0	0	0
	0	0	0	0	0	0	0	0	0	0
	0	0	0	0	0	0	0	0	0	0
	0	0	0	0	0	0	0	0	0	0
	0	0	0	0	0	0	0	0	0	0
	0	0	0	0	0	0	0	0	0	0
	0	0	0	0	0	0	0	0	0	0
	0	0	0	0	0	0	0	0	0	0
	0	0	0	0	0	0	0	0	0	0
	0	0	0	0	0	0	0	0	0	0
	0	0	0	0	0	0	0	0	0	0
	0	0	0	0	0	0	0	0	0	0
	0	0	0	0	0	0	0	0	0	0
	0	0	0	0	0	0	0	0	0	0
	0	0	0	0	0	0	0	0	0	0
	0	0	0	0	0	0	0	0	0	0
	0	0	0	0	0	0	0	0	0	0
	0	0	0	0	0	0	0	0	0	0
	0	0	0	0	0	0	0	0	0	0
	0	0	0	0	0	0	0	0	0	0
	0	0	0	0	0	0	0	0	0	0
	0	0	0	0	0	0	0	0	0	0
	0	0	0	0	0	0	0	0	0	0
	0	0	0	0	0	0	0	0	0	0
	0	0	0	0	0	0	0	0	0	0
	0	0	0	0	0	0	0	0	0	0
	0	0	0	0	0	0	0	0	0	0
	0	0	0	0	0	0	0	0	0	0
	0	0	0	0	0	0	0	0	0	0
	0	0	0	0	0	0	0	0	0	0
	0	0	0	0	0	0	0	0	0	0
	0	0	0	0	0	0	0	0	0	0
	0	0	0	0	0	0	0	0	0	0
	0	0	0	0	0	0	0	0	0	0
	0	0	0	0	0	0	0	0	0	0
	0	0	0	0	0	0	0	0	0	0
	0	0	0	0	0	0	0	0	0	0
	0	0	0	0	0	0	0	0	0	0
	0	0	0	0	0	0	0	0	0	0
	0	0	0	0	0	0	0	0	0	0
	0	0	0	0	0	0	0	0	0	0
	0	0	0	0	0	0	0	0	0	0
	0	0	0	0	0	0	0	0	0	0
	0	0	0	0	0	0	0	0	0	0
	0	0	0	0	0	0	0	0	0	0
	0	0	0	0	0	0	0	0	0	0
	0	0	0	0	0	0	0	0	0	0
	0	0	0	0	0	0	0	0	0	0
	0	0	0	0	0	0	0	0	0	0
	0	0	0	0	0	0	0	0	0	0
	0	0	0	0	0	0	0	0	0	0
	0	0	0	0	0	0	0	0	0	0
	0	0	0	0	0	0	0	0	0	0
	0	0	0	0	0	0	0	0	0	0
	0	0	0	0	0	0	0	0	0	0
	0	0	0	0	0	0	0	0	0	0
	0	0	0	0	0	0	0	0	0	0
	0	0	0	0	0	0	0	0	0	0
	0	0	0	0	0	0	0	0	0	0
	0	0	0	0	0	0	0	0	0	0
	0	0	0	0	0	0	0	0	0	0
	0	0	0	0	0	0	0	0	0	0
	0	0	0	0	0	0	0	0	0	0
	0	0	0	0	0	0	0	0	0	0
	0	0	0	0	0	0	0	0	0	0
	0	0	0	0	0	0	0	0	0	0
	0	0	0	0	0	0	0	0	0	0
	0	0	0	0	0	0	0	0	0	0
	0	0	0	0	0	0	0	0	0	0
	0	0	0	0	0	0	0	0	0	0
	0	0	0	0	0	0	0	0	0	0
	0	0	0	0	0	0	0	0	0	0
	0	0	0	0	0	0	0	0	0	0
	0	0	0	0	0	0	0	0	0	0
	0	0	0	0	0	0	0	0	0	0
	0	0	0	0	0	0	0	0	0	0
	0	0	0	0	0	0	0	0	0	0
	0	0	0	0	0	0	0	0	0	0
	0	0	0	0	0	0	0	0	0	0
	0	0	0	0	0	0	0	0	0	0
	0	0	0	0	0	0	0	0	0	0
	0	0	0	0	0	0	0	0	0	0
	0	0	0	0	0	0	0	0	0	0
	0	0	0	0	0	0	0	0	0	0
	0	0	0	0	0	0	0	0	0	0
	0	0	0	0	0	0	0	0	0	0
	0	0	0	0	0	0	0	0	0	0
	0	0	0	0	0	0	0	0	0	0
	0	0	0	0	0	0	0	0	0	0
	0	0	0	0	0	0	0	0	0	0
	0	0	0	0	0	0	0	0	0	0
	0	0	0	0	0	0	0	0	0	0
	0	0	0	0	0	0	0	0	0	0
	0	0	0	0	0	0	0	0	0	0
	0	0	0	0	0	0	0	0	0	0
	0	0	0	0	0	0	0	0	0	0
	0	0	0	0	0	0	0	0	0	0
	0	0	0	0	0	0	0	0	0	0
	0	0	0	0	0	0	0	0	0	0
	0	0	0	0	0	0	0	0	0	0
	0	0	0	0	0	0	0	0	0	0
	0	0	0	0	0	0	0	0	0	0
	0	0	0	0	0	0	0	0	0	0
	0	0	0	0	0	0	0	0	0	0
	0	0	0	0	0	0	0	0	0	0
	0	0	0	0	0	0	0	0	0	0
	0	0	0	0	0	0	0	0	0	0
	0	0	0	0	0	0	0	0	0	0
	0	0	0	0	0	0	0	0	0	0
	0	0	0	0	0	0	0	0	0	0
	0	0	0	0	0	0	0	0	0	0
	0	0	0	0	0	0	0	0	0	0
	0	0	0	0	0	0	0	0	0	0
	0	0	0	0	0	0	0	0	0	0
	0	0	0	0	0	0	0	0	0	0
	0	0	0	0	0	0	0	0	0	0
	0	0	0	0	0	0	0	0	0	0
	0	0	0	0	0	0	0	0	0	0
	0	0	0	0	0	0	0	0	0	0
	0	0	0	0	0	0	0	0	0	0
	0	0	0	0	0	0	0	0	0	0
	0	0	0	0	0	0	0	0	0	0
	0	0	0	0	0	0	0	0	0	0
	0	0	0	0	0	0	0	0	0	0
	0	0	0	0	0	0	0	0	0	0
	0	0	0	0	0	0	0	0	0	0
	0	0	0	0	0	0	0	0	0	0
	0	0	0	0	0	0	0	0	0	0
	0	0	0	0	0	0	0	0	0	0
	0	0	0	0	0	0	0	0	0	0
	0	0	0	0	0	0	0	0	0	0
	0	0	0	0	0	0	0	0	0	0
	0	0	0	0	0	0	0	0	0	0
	0	0	0	0	0	0	0	0	0	0
	0	0	0	0	0	0	0	0	0	0
	0	0	0	0	0	0	0	0	0	0
	0	0	0	0	0	0	0	0	0	0
	0	0	0	0	0	0	0	0	0	0
	0	0	0	0	0	0	0	0	0	0
	0	0	0	0	0	0	0	0	0	0
	0	0	0	0	0	0	0	0	0	0
	0	0	0	0	0	0	0	0	0	0
	0	0	0	0	0	0	0	0	0	0
	0	0	0	0	0	0	0	0	0	0
	0	0	0	0	0	0	0	0	0	0
	0	0	0	0	0	0	0	0	0	0
	0	0	0	0	0	0	0	0	0	0
	0	0	0	0	0	0	0	0	0	0
	0	0	0	0	0	0	0	0	0	0
	0	0	0	0	0	0	0	0	0	0
	0	0	0	0	0	0	0	0	0	0
	0	0	0	0	0	0	0	0	0	0
	0	0	0	0	0	0	0	0	0	0
	0	0	0	0	0	0	0	0	0	0
	0	0	0	0	0	0	0	0	0	0
	0	0	0	0	0	0	0	0	0	0
	0	0	0	0	0	0	0	0	0	0
	0	0	0	0	0	0	0	0	0	0
	0	0	0	0	0	0	0	0	0	0
	0	0	0	0	0	0	0	0	0	0
	0	0	0	0	0	0	0	0	0	0
	0	0	0	0	0	0	0	0	0	0
	0	0	0	0	0	0	0	0	0	0
	0	0	0	0	0	0	0	0	0	0
	0	0	0	0	0	0	0	0	0	0
	0	0	0	0	0	0	0	0	0	0
	0	0	0	0	0	0	0	0	0	0
	0	0	0	0	0	0	0	0	0	0
	0	0	0	0	0	0	0	0	0	0
	0	0	0	0	0	0	0	0	0	0
	0	0	0	0	0	0	0	0	0	0
	0	0	0	0	0	0	0	0	0	0
	0	0	0	0	0	0	0	0	0	0
	0	0	0	0	0	0	0	0	0	0
	0	0	0	0	0	0	0	0	0	0
	0	0	0	0	0	0	0	0	0	0
	0	0	0	0	0	0	0	0	0	0
	0	0	0	0	0	0	0	0	0	0
	0	0	0	0	0	0	0	0	0	0
	0	0	0	0	0	0	0	0	0	0
	0	0	0	0	0	0	0	0	0	0
	0	0	0	0	0	0	0	0	0	0
	0	0	0	0	0	0	0	0	0	0
	0	0	0	0	0	0	0	0	0	0
	0	0	0	0	0	0	0	0	0	0
	0	0	0	0	0	0	0	0	0	0
	0	0	0	0	0	0	0	0	0	0
	0	0	0	0	0	0	0	0	0	0
	0	0	0	0	0	0	0	0	0	0
	0	0	0	0	0	0	0	0	0	0
	0	0	0	0	0	0	0	0	0	0
	0	0	0	0	0	0	0	0	0	0
	0	0	0	0	0	0	0	0	0	0
	0	0	0	0	0	0	0	0	0	0
	0	0	0	0	0	0	0	0	0	0
	0	0	0	0	0	0	0	0	0	0
	0	0	0	0	0	0	0	0	0	0
	0	0	0	0	0	0	0	0	0	0
	0	0	0	0	0	0	0	0	0	0
	0	0	0	0	0	0	0	0	0	0
	0	0	0	0	0	0	0	0	0	0
	0	0	0	0	0	0	0	0	0	0
	0	0	0	0	0	0	0	0	0	0
	0	0	0	0	0	0	0	0	0	0
	0	0	0	0	0	0	0	0	0	0
	0	0	0	0	0	0	0	0	0	0
	0	0	0	0	0	0	0	0	0	0
	0	0	0	0	0	0	0	0	0	0
	0	0	0	0	0	0	0	0	0	0
	0	0	0	0	0	0	0	0	0	0
	0	0	0	0	0	0	0	0	0	0
	0	0	0	0	0	0	0	0	0	0
	0	0	0	0	0	0	0	0	0	0
	0	0	0	0	0	0	0	0	0	0
	0	0	0	0	0	0	0	0	0	0
	0	0	0	0	0	0	0	0	0	0
	0	0	0	0	0	0	0	0	0	0
	0	0	0	0	0	0	0	0	0	0
	0	0	0	0	0	0	0	0	0	0
	0	0	0	0	0	0	0	0	0	0
	0	0	0	0	0	0	0	0	0	0
	0	0	0	0	0	0	0	0	0	0
	0	0	0	0	0	0	0	0	0	0
	0	0	0	0	0	0	0	0	0	0
	0	0	0	0	0	0	0	0	0	0
	0	0	0	0	0	0	0	0	0	0
	0	0	0	0	0	0	0	0	0	0
	0	0	0	0	0	0	0	0	0	0
	0	0	0	0	0	0	0	0	0	0
	0	0	0	0	0	0	0	0	0	0
	0	0	0	0	0	0	0	0	0	0
	0	0	0	0	0	0	0	0	0	0
	0	0	0	0	0	0	0	0	0	0
	0	0	0	0	0	0	0	0	0	0
	0	0	0	0	0	0	0	0	0	0
	0	0	0	0	0	0	0	0	0	0
	0	0	0	0	0	0	0	0	0	0
	0	0	0	0	0	0	0	0	0	0
	0	0	0	0	0	0	0	0	0	0
	0	0	0	0	0	0	0	0	0	0
	0	0	0	0	0	0	0	0	0	0
	0	0	0	0	0	0	0	0	0	0
	0	0	0	0	0	0	0	0	0	0
	0	0	0	0	0	0	0	0	0	0
	0	0	0	0	0	0	0	0	0	0
	0	0	0	0	0	0	0	0	0	0
	0	0	0	0	0	0	0	0	0	0
	0	0	0	0	0	0	0	0	0	0
	0	0	0	0	0	0	0	0	0	0
	0	0	0	0	0	0	0	0	0	0
	0	0	0	0	0	0	0	0	0	0
	0	0	0	0	0	0	0	0	0	0
	0	0	0	0	0	0	0	0	0	0
	0	0	0	0	0	0	0	0	0	0
	0	0	0	0	0	0	0	0	0	0
	0	0	0	0	0	0	0	0	0	0
	0	0	0	0	0	0	0	0	0	0
	0	0	0	0	0	0	0	0	0	0
	0	0	0	0	0	0	0	0	0	0
	0	0	0	0	0	0	0	0	0	0
	0	0	0	0	0	0	0	0	0	0
	0	0	0	0	0	0	0	0	0	0
	0	0	0	0	0	0	0	0	0	0
	0	0	0	0	0	0	0	0	0	0
	0	0	0	0	0	0	0	0	0	0
	0	0	0	0	0	0	0	0	0	0
	0	0	0	0	0	0	0	0	0	0
	0	0	0	0	0	0	0	0	0	0
	0	0	0	0	0	0	0	0	0	0
	0	0	0	0	0	0	0	0	0	0
	0	0	0	0	0	0	0	0	0	0
	0	0	0	0	0	0	0	0	0	0
	0	0	0	0	0	0	0	0	0	0
	0	0	0	0	0	0	0	0	0	0
	0	0	0	0	0	0	0	0	0	0
	0	0	0	0	0	0	0	0	0	0
	0	0	0	0	0	0	0	0	0	0
	0	0	0	0	0	0	0	0	0	0
	0	0	0	0	0	0	0	0	0	0
	0	0	0	0	0	0	0	0	0	0
	0	0	0	0	0	0	0	0	0	0
	0	0	0	0	0	0	0	0	0	0
	0	0	0	0	0	0	0	0	0	0
	0	0	0	0	0	0	0	0	0	0
	0	0	0	0	0	0	0	0	0	0
	0	0	0	0	0	0	0	0	0	0
	0	0	0	0	0	0	0	0	0	0
	0	0	0	0	0	0	0	0	0	0
	0	0	0	0	0	0	0	0	0	0
	0	0	0	0	0	0	0	0	0	0
	0	0	0	0	0	0	0	0	0	0
	0	0	0	0	0	0	0	0	0	0
	0	0	0	0	0	0	0	0	0	0
	0	0	0	0	0	0	0	0	0	0
	0	0	0	0	0	0	0	0	0	0
	0	0	0	0	0	0	0	0	0	0
	0	0	0	0	0	0	0	0	0	0
	0	0	0	0	0	0	0	0	0	0
	0	0	0	0	0	0	0	0	0	0
	0	0	0	0	0	0	0	0	0	0
	0	0	0	0	0	0	0	0	0	0
	0	0	0	0	0	0	0	0	0	0
	0	0	0	0	0	0	0	0	0	0
	0	0	0	0	0	0	0	0	0	0
	0	0	0	0	0	0	0	0	0	0
	0	0	0	0	0	0	0	0	0	0
	0	0	0	0	0	0	0	0	0	0
	0	0	0	0	0	0	0	0	0	0
	0	0	0	0	0	0	0	0	0	0
	0	0	0	0	0	0	0	0	0	0
	0	0	0	0	0	0	0	0	0	0
	0	0	0	0	0	0	0	0	0	0
	0	0	0	0	0	0	0	0	0	0
	0	0	0	0	0	0	0	0	0	0
	0	0	0	0	0	0	0	0	0	0
	0	0	0	0	0	0	0	0	0	0
	0	0	0	0	0	0	0	0	0	0
	0	0	0	0	0	0	0	0	0	0
	0	0	0	0	0	0	0	0	0	0
	0	0	0	0	0	0	0	0	0	0
	0	0	0	0	0	0	0	0	0	0
	0	0	0	0	0	0	0	0	0	0
	0	0	0	0	0	0	0	0	0	0
	0	0	0	0	0	0	0	0	0	0
	0	0	0	0	0	0	0	0	0	0
	0	0	0	0	0	0	0	0	0	0
	0	0	0	0	0	0	0	0	0	0
	0	0	0	0	0	0	0	0	0	0
	0	0	0	0	0	0	0	0	0	0
	0	0	0	0	0	0	0	0	0	0
	0	0	0	0	0	0	0	0	0	0
	0	0	0	0	0	0	0	0	0	0
	0	0	0	0	0	0	0	0	0	0
	0	0	0	0	0	0	0	0	0	0
	0	0	0	0	0	0	0	0	0	0
	0	0	0	0	0	0	0	0	0	0
	0	0	0	0	0	0	0	0	0	0
	0	0	0	0	0	0	0	0	0	0
	0	0	0	0	0	0	0	0	0	0
	0	0	0	0	0	0	0	0	0	0
	0	0	0	0	0	0	0	0	0	0
	0	0	0	0	0	0	0	0	0	0
	0	0	0	0	0	0	0	0	0	0
0	0	0	0	0	0	0	0	0	0	0
0	0	0	0	0	0	0	0	0	0	0
0	0	0	0	0	0	0	0	0	0	0
0	0	0	0	0	0	0	0	0	0	0
0	0	0	0	0	0	0	0	0	0	0
0	0	0	0	0	0	0	0	0	0	0
0	0	0	0	0	0	0	0	0	0	0
0	0	0	0	0	0	0	0	0	0	0
0	0	0	0	0	0	0	0	0	0	0
0	0	0	0	0	0	0	0	0	0	0
0	0	0	0	0	0	0	0	0	0	0
0	0	0	0	0	0	0	0	0	0	0
0	0	0	0	0	0	0	0	0	0	0
0	0	0	0	0	0	0	0	0	0	0
0	0	0	0	0	0	0	0	0	0	0
0	0	0	0	0	0	0	0	0	0	0

## Sheet: Durations
	Right Hindlimb
Num Cycle	Cycle (ms)	Stance (ms)	Swing (ms)
1	583.333	366.667	216.667
2	600	366.667	233.333
3	583.333	350	233.333
4	600	383.333	216.667
5	600	366.667	233.333
6	616.667	366.667	250
7	600	366.667	233.333
8	633.333	383.333	250
9	600	366.667	233.333
10	616.667	383.333	233.333
11	600	383.333	216.667
12	600	383.333	216.667
13	566.667	350	216.667
14	600	383.333	216.667

## Sheet: Distances
	Calibration							Treadmill speed (cm/s)
	Distance mean calib (pixels)	68.0471						Speed (hindlimbs)	80
	Distance (cm)	10						Speed (forelimbs)	80
								Hindlimb
	Distance at hip (cm)							Step Length (cm)
	RHC		RHLO					RHC		RHLO
1	8.9939		-14.5468				1	18.4023		-19.3639
2	9.29707		-14.424				2	18.3275		-19.887
3	7.6		-14.2851				3	16.9053		-19.2173
4	8.97026		-13.6376				4	18.4683		-18.05
5	8.76345		-13.9203				5	17.2063		-19.7138
6	8.2896		-13.8723				6	16.5265		-19.4882
7	9.6276		-12.4006				7	19.1694		-17.0239
8	10.7926		-13.6013				8	20.0221		-20.4152
9	10.3017		-13.261				9	19.4806		-20.0627
10	10.0887		-14.5715				10	18.1351		-21.3785
11	9.46312		-13.6827				11	16.3008		-19.2927
12	9.51384		-13.15				12	16.9636		-18.3542
13	7.79195		-13.4763				13	16.7434		-18.3022
14	8.6078		-13.6589				14	17.0731		-18.3438
15	9.47619						15	17.4525
Mean	9.17185		-13.7492				Mean	17.8118		-19.2067
SD	0.885286		0.597224				SD	1.14401		1.11402
								Hindlimb
								Stride Length (cm)
							1	39.0959
							2	41.217
							3	40.026
							4	39.9013
							5	41.0426
							6	42.8541
							7	40.4548
							8	43.7227
							9	41.172
							10	42.7922
							11	40.1336
							12	39.0531
							13	38.0795
							14	39.5582
							15
							Mean	40.6502
							SD	1.60901

## Sheet: Angles
	Angle	Hip	Knee	Ankle	MTP			RHC						RHLO
Num Frame Clip	Coordinates							Hip	Knee	Ankle	MTP			Hip	Knee	Ankle	MTP
0	0	130.184	128.22	147.95	126.55		1	85.2467	113.643	114.318	148.629		1	125.466	126.279	143.311	160.171
-35	1	129.28	128.103	152.118	137.6		2	81.947	114.664	118.822	148.752		2	127.024	125.209	147.078	151.506
-34	2	128.796	127.452	154.774	139.965		3	82.6141	108.205	113.75	146.432		3	129.683	129.744	149.285	146.964
-33	3	121.302	121.542	143.992	162.359		4	82.6112	113.683	115.877	155.457		4	121.132	120.671	142.767	157.611
-32	4	118.13	116.071	137.368	159.241		5	83.6621	113.861	117.516	146.301		5	128.287	127.981	145.197	161.642
-31	5	102.672	100.986	126.866	159.929		6	88.6312	115.89	116.759	152.118		6	128.861	128.162	149.311	148.66
-30	6	96.5731	95.1974	121.068	160.669		7	87.8779	112.095	114.542	145.664		7	114.276	117.448	138.949	154.202
-29	7	97.3378	99.4596	116.928	176.192		8	88.0877	118.018	119.933	150.469		8	123.284	123.992	146.943	151.186
-28	8	93.4994	97.3484	111.403	169.077		9	86.45	118.996	124.756	147.029		9	125.415	122.376	144.447	147.331
-27	9	88.9709	93.0903	107.726	167.041		10	85.0086	115.554	119.046	152.651		10	125.083	127.318	152.411	145.889
-26	10	87.306	92.9693	103.689	167.887		11	81.6137	113.732	116.839	148.617		11	133.072	123.077	137.67	164.111
-25	11	88.3121	99.2448	104.7	172.281		12	86.0909	112.7	115.643	140.664		12	123.678	118.346	133.113	176.5
-24	12	87.5827	105.889	107.963	167.643		13	91.8182	116.95	115.992	142.603		13	124.176	122.26	136.982	173.254
-23	13	86.5428	111.345	112.89	158.42		14	88.6129	115.589	115.595	152.878		14	124.225	123.179	139.21	171.101
-22	14	84.5877	115.674	116.243	162.539		15	83.023	113.685	117.405	154.465		15
-21	15	85.4342	115.596	119.987	158.413
-20	16	84.8149	114.444	122.012	149.653		Mean	85.553	114.484	117.12	148.849		Mean	125.262	124.003	143.334	157.866
-19	17	86.4527	115.137	119.701	150.512		SD	3.01419	2.59901	2.75742	4.23517		SD	4.4052	3.68999	5.53816	10.2821
-18	18	86.7264	112.199	116.823	143.192
-17	19	90.5879	115.287	115.658	140.647
-16	20	87.5211	108.719	111.953	144.358
-15	21	91.3874	112.499	113.139	138.007
-14	22	90.0994	110.719	113.56	138.102
-13	23	91.28	110.096	111.82	135.432
-12	24	91.1778	108.914	111.887	140.216
-11	25	92.3857	108.738	115.021	141.799
-10	26	92.7098	106.999	117.905	149.469
-9	27	91.5922	105.164	119.954	134.204
-8	28	96.7292	110.604	119.396	136.927
-7	29	96.5521	107.817	120.814	149.004
-6	30	96.7305	104.095	120.811	138.792
-5	31	102.077	109.87	124.03	144.665
-4	32	105.687	113.053	127.738	144.657
-3	33	112.006	119.299	129.351	132.906
-2	34	115.717	120.484	130.395	134.69
-1	35	122.419	123.202	132.321	129.947
0	36	124.7	126.233	138.538	124.629
1	37	126.406	126.128	142.417	124.432
2	38	130.59	131.004	147.327	131.539
3	39	130.14	131.747	151.421	142.356
4	40	127.535	128.336	149.023	153.084
5	41	121.288	121.765	138.173	165.199
6	42	108.763	105.939	126.26	170.689
7	43	100.991	98.8558	119.327	169.749
8	44	99.2052	100.148	116.75	171.947
9	45	98.0204	100.762	110.323	176.181
10	46	90.8324	94.3866	107.17	160.146
11	47	88.4992	92.9302	101.757	174.71
12	48	86.8395	97.2706	99.8598	173.535
13	49	84.7393	102.159	105.768	167.413
14	50	81.9611	108.243	110.27	160.981
15	51	82.9085	110.589	112.807	153.61
16	52	79.291	111.908	115.345	152.89
17	53	79.8335	114.459	118.562	151.55
18	54	85.2467	113.643	114.318	148.629
19	55	84.969	112.535	112.982	144.625
20	56	86.5825	108.896	107.571	141.091
21	57	84.217	105.638	107.165	138.965
22	58	85.2253	106.873	109.659	141.846
23	59	86.3417	105.515	107.657	137.234
24	60	88.8193	107.778	108.357	141.895
25	61	88.2539	105.783	109.759	142.029
26	62	90.0118	104.009	111.173	145.388
27	63	89.2516	102.27	118.197	131.062
28	64	97.5917	108.743	114.63	135.507
29	65	104.63	115.116	119.673	134.187
30	66	105.174	109.841	119.475	131.878
31	67	109.569	114.205	122.108	140.609
32	68	114.883	119.525	126.942	139.854
33	69	118.754	123.581	130.957	126.526
34	70	121.455	124.687	131.182	138.325
35	71	121.922	123.716	133.86	131.778
36	72	126.783	129.458	137.47	128.429
37	73	127.489	132.084	144.918	130.539
38	74	128.826	133.527	149.614	131.545
39	75	125.678	129.664	152.339	139.121
40	76	125.466	126.279	143.311	160.171
41	77	111.143	112.595	136.592	158.014
42	78	103.472	100.041	121.505	173.861
43	79	103.986	103.084	121.758	162.029
44	80	98.5538	101.57	117.326	178.077
45	81	93.009	95.4501	113.228	163.642
46	82	88.0614	91.3134	106.507	167.864
47	83	84.5123	91.6631	101.959	165.202
48	84	85.4962	99.5161	103.079	166.494
49	85	85.0126	108.914	111.751	156.242
50	86	82.3276	111.594	112.801	155.989
51	87	82.1223	113.105	114.189	154.547
52	88	81.6999	112.609	116.652	155.325
53	89	81.947	114.664	118.822	148.752
54	90	85.7253	114.14	114.802	146.44
55	91	86.4232	113.487	112.717	146.061
56	92	86.1146	109.479	110.994	136.946
57	93	83.997	107.773	111.532	144.747
58	94	86.0399	107.476	109.972	139.125
59	95	85.4782	106.863	112.865	138.605
60	96	89.2041	106.611	113.717	135.196
61	97	86.1479	103.232	114.475	140.674
62	98	89.5542	105.802	119.428	137.082
63	99	93.7776	105.869	115.896	131.834
64	100	95.7866	108.68	116.583	137.242
65	101	101.664	116.842	122.713	136.599
66	102	104.677	110.899	119.488	139.743
67	103	111.614	118.368	124.407	136.633
68	104	113.787	120.629	127.578	130.994
69	105	116.29	121.857	132.198	127.955
70	106	118.94	124.072	134.428	125.782
71	107	125.415	128.027	135.323	134.712
72	108	131.457	130.082	140.103	127.308
73	109	132.63	133.003	147.79	128.235
74	110	132.727	133.523	152.395	136.622
75	111	127.024	125.209	147.078	151.506
76	112	113.34	109.711	134.516	179.472
77	113	103.716	99.4618	128.652	171.819
78	114	102.532	98.6895	122.403	179.118
79	115	98.6642	98.4049	113.781	173.202
80	116	92.6626	92.9773	107.32	179.16
81	117	87.4492	87.4488	103.049	171.691
82	118	84.2362	87.4986	100.592	179.03
83	119	83.1305	93.1382	99.6581	175.207
84	120	84.7028	102.369	104.012	164.728
85	121	82.744	104.804	105.806	163.296
86	122	82.3138	108.793	109.498	158.322
87	123	81.4742	111.302	116.21	152.005
88	124	81.6089	112.144	116.99	150.997
89	125	82.6141	108.205	113.75	146.432
90	126	84.8212	110.177	110.673	148.888
91	127	86.5836	109.754	111.727	141.04
92	128	87.1577	106.032	107.533	142.523
93	129	84.323	103.82	107.651	140.555
94	130	86.2147	105.225	110.187	137.715
95	131	89.2149	104.47	111.838	139.52
96	132	90.9387	103.037	110.74	143.536
97	133	91.0611	103.414	118.019	142.631
98	134	89.8451	100.868	116.808	134.041
99	135	95.5642	104.248	116.408	137.686
100	136	99.1699	108.775	120.134	140.038
101	137	102.087	109.149	119.338	138.827
102	138	105.87	110.095	122.215	144.922
103	139	112.63	118.736	124.854	140.391
104	140	115.239	119.168	129.092	134.41
105	141	114.353	120.81	132.768	131.391
106	142	120.493	127.229	139.554	133.157
107	143	129.451	133.856	144.646	126.08
108	144	131.142	132.644	146.987	131.252
109	145	129.909	132.849	151.454	137.192
110	146	129.683	129.744	149.285	146.964
111	147	117.333	113.381	138.367	157.356
112	148	100.75	97.0392	129.411	164.943
113	149	102.139	99.5303	122.077	173.723
114	150	100.951	99.4335	117.394	169.1
115	151	93.6391	95.1605	108.952	179.321
116	152	91.0496	92.4941	106.105	167.492
117	153	85.8976	88.8854	101.638	171.43
118	154	81.8876	91.8362	99.8411	167.929
119	155	84.3768	99.7779	104.069	163.291
120	156	84.4285	103.896	102.948	167.08
121	157	81.6898	108.891	110.995	152.574
122	158	80.7681	112.248	112.946	152.307
123	159	80.2319	112.138	116.382	151.312
124	160	82.6112	113.683	115.877	155.457
125	161	83.5798	112.696	115.662	146.486
126	162	85.1691	109.824	112.072	145.957
127	163	85.8282	110.47	112.789	140.329
128	164	85.795	107.938	110.034	138.898
129	165	84.2689	105.39	110.225	135.202
130	166	85.4557	104.007	109.767	137.392
131	167	89.1495	105.599	113.203	137.241
132	168	89.0147	104.438	114.639	141.209
133	169	86.9579	101.722	118.532	148.331
134	170	89.7671	103.509	119.468	142.439
135	171	94.1429	105.287	116.452	139.446
136	172	96.2662	108.217	122.711	142.936
137	173	97.152	107.546	120.592	143.978
138	174	102.727	110.486	123.57	145.016
139	175	113.931	118.403	124.445	148.297
140	176	115.558	120.644	129.394	138.683
141	177	115.661	120.663	129.758	135.081
142	178	119.919	123.482	135.157	135.082
143	179	124.129	126.013	139.033	127.551
144	180	129.553	130.799	145.878	128.367
145	181	126.387	131.112	149.746	140.196
146	182	128.32	128.83	152.331	144.487
147	183	121.132	120.671	142.767	157.611
148	184	111.76	107.339	126.972	174.292
149	185	100.393	96.8243	122.945	177.779
150	186	100.574	97.7993	118.396	170.087
151	187	95.2275	97.0144	112.411	178.221
152	188	91.5767	92.6373	108.472	160.814
153	189	85.4246	86.413	100.463	173.916
154	190	85.5847	92.2535	99.3795	169.862
155	191	84.6094	97.7718	98.7334	174.42
156	192	86.8752	105.485	104.214	161.054
157	193	86.2793	111.054	109.035	159.113
158	194	84.5017	111.585	112.094	144.975
159	195	83.0773	113.816	116.786	151.947
160	196	83.6621	113.861	117.516	146.301
161	197	84.2279	112.017	112.874	146.613
162	198	85.195	110.996	112.773	141.293
163	199	87.0245	110.518	111.908	142.142
164	200	87.171	108.968	111.437	141.908
165	201	84.9976	105.553	110.399	138.745
166	202	85.9579	106.65	112.772	136.93
167	203	88.1161	103.71	112.748	138.175
168	204	91.4424	104.839	113.689	149.082
169	205	93.7568	103.918	119.534	127.717
170	206	94.3051	103.631	118.536	140.406
171	207	99.1352	105.561	118.902	134.94
172	208	102.811	107.181	117.164	145.544
173	209	108.396	110.872	122.565	154.65
174	210	115.549	120.683	126.505	132.699
175	211	114.704	117.709	127.664	139.545
176	212	117.792	120.398	129.978	130.606
177	213	122.96	123.263	133.969	125.909
178	214	122.763	123.31	136.094	129.911
179	215	126.177	125.112	140.056	129.11
180	216	124.678	126.581	145.282	127.656
181	217	123.897	127.47	149.257	141.645
182	218	128.287	127.981	145.197	161.642
183	219	116.907	115.31	136.456	176.207
184	220	105.871	100.066	122.642	166.196
185	221	102.253	96.8767	122.384	175.085
186	222	99.4255	98.4472	117.707	176.617
187	223	96.4251	94.8589	110.926	177.006
188	224	93.3378	91.4266	110.469	156.244
189	225	86.8452	88.9106	99.652	176.239
190	226	87.1108	94.5782	98.2448	164.082
191	227	86.3362	98.1473	99.4302	172.026
192	228	87.7943	107.143	106.143	160.379
193	229	83.3041	111.478	110.746	161.944
194	230	82.7704	112.66	115.699	153.884
195	231	84.4683	112.171	118.067	144.939
196	232	88.6312	115.89	116.759	152.118
197	233	90.0532	113.98	115.396	138.441
198	234	87.8695	110.477	111.07	141.186
199	235	89.3206	110.086	109.357	140.93
200	236	89.7492	109.566	111.422	140.981
201	237	86.9392	106.671	111.44	138.463
202	238	88.3126	106.503	110.663	136.13
203	239	90.1897	106.869	112.059	145.556
204	240	92.1842	105.943	115.308	147.429
205	241	94.7265	104.741	116.483	142.39
206	242	95.4188	107.724	118.099	139.002
207	243	97.7329	108.558	116.842	139.988
208	244	97.4512	103.531	118.445	135.977
209	245	103.139	108.595	119.172	138.301
210	246	106.613	111.938	126.566	135.036
211	247	107.045	111.653	128.57	132.293
212	248	115.2	116.817	130.421	135.443
213	249	119.423	119.723	133.685	129.9
214	250	125.881	122.609	136.509	132.595
215	251	126.999	124.741	140.676	127.911
216	252	127.214	127.757	144.849	128.525
217	253	126.99	128.486	149.644	134.056
218	254	128.861	128.162	149.311	148.66
219	255	126.281	122.744	138.313	159.574
220	256	110.886	106.717	132.659	166.788
221	257	98.6423	97.8088	124.183	166.139
222	258	100.51	100.69	119.359	170.566
223	259	96.4832	98.1593	114.847	162.842
224	260	93.3982	96.7421	110.426	157.411
225	261	92.2831	94.2684	103.704	173.105
226	262	88.0027	98.4272	102.21	166.304
227	263	86.8492	101.525	103.157	167.301
228	264	90.1028	104.661	103.395	157.973
229	265	84.9054	111.524	111.861	157.061
230	266	83.467	118.988	116.632	160.06
231	267	83.2859	118.65	123.224	150.237
232	268	83.1873	113.603	119.455	149.227
233	269	87.8779	112.095	114.542	145.664
234	270	92.033	114.984	116.174	145.555
235	271	90.1887	112.381	112.955	145.715
236	272	90.6279	110.111	111.046	141.899
237	273	89.8489	111.165	113.099	140.344
238	274	88.4048	108.792	113.573	134.78
239	275	88.9014	109.631	111.668	141.909
240	276	89.1374	107.908	113.204	140.22
241	277	93.1343	107.458	114.701	146.517
242	278	91.2491	105.915	119.12	137.639
243	279	95.6323	109.765	117.481	137.25
244	280	95.1661	106.402	113.563	148.974
245	281	95.9102	102.91	115.325	143.88
246	282	101.568	107.866	118.269	138.905
247	283	102.34	107.048	124.578	136.014
248	284	108.191	109.337	123.652	131.322
249	285	113.423	112.822	126.47	135.093
250	286	112.814	112.813	131.474	127.31
251	287	118.026	116.294	134.852	130.168
252	288	121.425	118.717	137.628	129.096
253	289	125.722	121.748	139.528	131.508
254	290	122.957	123.157	142.404	141.639
255	291	114.276	117.448	138.949	154.202
256	292	105.502	104.744	131.159	162.031
257	293	96.3698	97.3028	124.46	163.806
258	294	95.7977	97.952	121.453	161.985
259	295	94.6429	96.0292	111.87	167.414
260	296	93.7056	97.404	111.746	153.764
261	297	90.8092	97.3507	103.989	173.185
262	298	87.9257	100.558	107.71	161.253
263	299	86.9116	106.853	105.9	166.135
264	300	87.351	111.994	109.864	163.764
265	301	82.6178	117.189	116.018	159.546
266	302	83.7796	121.356	123.365	155.381
267	303	81.5478	118.213	123.814	150.055
268	304	83.5289	115.706	124.561	148.325
269	305	88.0877	118.018	119.933	150.469
270	306	89.4913	110.174	114.532	139.994
271	307	87.0837	108.202	112.574	145.996
272	308	91.1718	109.175	112.501	141.825
273	309	87.5824	109.601	114.562	141.086
274	310	88.2107	107.835	115.023	138.14
275	311	90.3715	108.945	113.697	142.743
276	312	89.2391	108.589	114.754	141.612
277	313	88.9407	105.997	113.991	153.219
278	314	92.2079	104.954	116.924	146.894
279	315	91.2707	102.017	115.571	139.117
280	316	91.5103	103.287	114.448	140.099
281	317	94.685	104.962	116.756	137.762
282	318	95.2842	102.825	117.456	133.951
283	319	100.66	106.074	122.87	134.769
284	320	101.223	106.935	125.599	129.954
285	321	105.889	111.684	129.447	128.649
286	322	109.305	113.509	130.939	128.419
287	323	111.622	112.596	134.319	126.48
288	324	117.317	117.069	135.174	128.965
289	325	124.493	120.432	137.262	134.739
290	326	124.133	122.392	141.668	139.538
291	327	125.353	122.81	147.124	141.088
292	328	123.284	123.992	146.943	151.186
293	329	120.457	119.624	140.476	162.754
294	330	113.638	116.293	134.687	165.127
295	331	101.036	98.6552	124.565	168.128
296	332	99.4211	96.9264	116.936	173.283
297	333	98.1808	97.8578	112.753	164.138
298	334	91.0614	96.6954	108.706	160.936
299	335	90.1331	97.4519	102.84	178.84
300	336	87.9377	99.8647	102.099	170.95
301	337	90.8025	105.715	104.436	169.446
302	338	89.3526	111.736	111.738	160.47
303	339	88.1391	118.01	115.348	160.962
304	340	85.1816	119.059	121.705	150.074
305	341	86.8809	120.043	121.496	151.209
306	342	86.1939	118.455	123.266	148.832
307	343	86.45	118.996	124.756	147.029
308	344	93.3444	115.279	117.949	144.164
309	345	89.3429	112.34	117.469	138.507
310	346	89.1821	108.939	114.417	143.701
311	347	90.385	108.57	113.51	140.181
312	348	91.6112	110.233	114.49	136.265
313	349	88.4509	107.511	115.824	137.934
314	350	89.8738	106.798	114.828	141.905
315	351	90.1856	105.276	116.71	154.186
316	352	92.9379	104.898	120.641	132.139
317	353	94.2319	105.686	120.226	137.489
318	354	96.8595	106.832	120.185	141.792
319	355	102.904	106.332	117.914	138.209
320	356	102.603	102.843	117.852	146.969
321	357	104.45	104.408	122.944	136.991
322	358	110.007	109.542	125.903	136.173
323	359	117.142	115.877	129.463	144.977
324	360	115.94	112.648	130.755	133.791
325	361	122.858	119.554	135.461	123.738
326	362	125.832	122.15	138.507	127.354
327	363	129.571	126.357	142.83	140.202
328	364	126.564	125.815	147.264	137.508
329	365	125.415	122.376	144.447	147.331
330	366	126.383	120.259	135.899	160.708
331	367	109.903	108.387	134.183	158.022
332	368	104.184	102.456	125.969	162.429
333	369	100.526	100.093	124.042	159.669
334	370	97.0987	100.004	116.747	164.159
335	371	92.0046	97.7974	111.445	153.799
336	372	90.8788	99.2063	105.354	171.465
337	373	90.2912	103.294	105.488	167.945
338	374	88.9701	109.126	108.635	163.607
339	375	89.3465	116.454	114.116	165.201
340	376	86.6644	115.833	115.707	157.384
341	377	83.6732	118.646	120.185	156.983
342	378	83.769	117.399	122.622	152.329
343	379	85.0086	115.554	119.046	152.651
344	380	87.7606	116.968	119.764	147.287
345	381	87.8014	116.04	116.388	143.041
346	382	86.8173	113.013	115.461	146.021
347	383	85.5881	109.783	113.552	138.365
348	384	87.732	110.554	112.696	141.258
349	385	87.4555	108.119	111.316	137.706
350	386	87.8691	108.78	114.802	137.642
351	387	87.9219	104.27	114.272	138.893
352	388	88.7391	102.826	118.544	133.408
353	389	91.8088	103.936	117.098	135.629
354	390	96.034	108.023	121.332	137.744
355	391	98.3343	112.42	122.816	136.585
356	392	104.432	111.906	120.11	145.708
357	393	107.229	111.537	122.182	137.755
358	394	113.28	115.553	121.662	133.512
359	395	114.306	115.318	122.998	135.199
360	396	116.557	118.989	128.17	131.887
361	397	121.057	125.339	130.348	138.539
362	398	124.419	125.539	133.711	133.026
363	399	126.934	126.81	136.752	134.671
364	400	129.495	127.916	138.558	137.242
365	401	129.694	130.208	150.231	132.708
366	402	125.083	127.318	152.411	145.889
367	403	124.106	122.103	140.222	167.312
368	404	105.863	104.25	130.132	171.918
369	405	99.7719	95.5511	121.636	168.034
370	406	94.5629	92.7495	113.335	179.923
371	407	98.3211	99.0906	110.448	177.507
372	408	90.6098	93.5527	104.572	167.604
373	409	87.5119	91.2196	98.7263	177.678
374	410	85.0208	93.9761	96.1535	170.339
375	411	80.4624	99.2595	95.1018	173.267
376	412	81.5465	106.368	103.099	163.55
377	413	84.6782	114.517	110.111	157.41
378	414	81.2918	113.242	112.684	157.941
379	415	81.5216	112.59	118.863	145.978
380	416	81.6137	113.732	116.839	148.617
381	417	88.2382	115.764	113.993	146.826
382	418	88.2572	115.675	115.064	143.588
383	419	90.1011	114.393	112.352	143.824
384	420	88.878	112.487	112.362	146.291
385	421	87.92	109.327	109.789	144.061
386	422	88.3428	107.844	111.23	139.964
387	423	87.8712	105.525	110.335	144.079
388	424	88.6216	105.325	110.191	165.421
389	425	89.6847	102.626	115.148	146.117
390	426	95.7907	107.352	117.709	136.238
391	427	100.219	111.461	114.822	141.788
392	428	103.056	112.266	119.456	140.628
393	429	102.753	107.184	120.116	144.347
394	430	108.029	109.341	118.311	141.477
395	431	114.981	115.553	124.664	143.051
396	432	117.833	118.27	127.824	136.918
397	433	119.274	120.569	131.58	139.336
398	434	124.926	122.869	132.691	131.383
399	435	124.712	125.109	135.67	138.447
400	436	132.72	127.933	137.808	140.822
401	437	131.517	126.732	141.971	132.553
402	438	133.204	126.563	145.31	147.794
403	439	133.072	123.077	137.67	164.111
404	440	118.387	110.511	131.595	178.983
405	441	107.922	100.48	123.218	178.981
406	442	100.321	95.8424	118.208	177.649
407	443	103.029	96.8711	111.631	177.889
408	444	96.515	94.1762	106.012	164.333
409	445	93.2164	94.5057	99.2754	171.952
410	446	90.9841	98.3289	95.6188	173.493
411	447	87.4514	104.406	100.954	168.825
412	448	88.2053	109.913	106.386	153.434
413	449	89.5306	115.772	111.812	151.828
414	450	85.0399	115.868	113.732	153.466
415	451	89.4557	113.581	115.483	147.893
416	452	86.0909	112.7	115.643	140.664
417	453	90.1402	111.031	113.643	146.958
418	454	89.2686	110.099	111.052	142.964
419	455	87.6442	107.688	110.012	143.513
420	456	91.2929	110.949	110.435	145.802
421	457	93.3319	108.925	110.423	140.698
422	458	91.9118	109.057	110.135	140.075
423	459	91.6465	105.73	108.839	144.196
424	460	90.9813	102.732	110.776	144.855
425	461	90.9955	102.416	114.318	142.801
426	462	93.3757	103.392	114.461	138.631
427	463	95.7988	105.784	114.283	138.258
428	464	94.322	102.558	114.205	139.183
429	465	98.3433	99.4283	116.921	131.414
430	466	104.888	107.8	122.253	129.644
431	467	116.09	119.079	124.485	134.095
432	468	118.77	120.999	130.073	129.25
433	469	117.539	119.48	131.223	129.681
434	470	125.025	125.054	135.956	130.779
435	471	125.651	128.345	139.733	132.374
436	472	133.223	133.375	145.147	128.759
437	473	130.964	130.209	149.752	141.695
438	474	128.101	123.712	143.154	155.945
439	475	123.678	118.346	133.113	176.5
440	476	108.997	100.21	125.431	179.514
441	477	103.848	95.5376	118.558	171.934
442	478	101.072	95.0501	113.516	174.223
443	479	97.58	93.8472	108.079	170.95
444	480	91.153	91.373	104.375	161.938
445	481	92.2194	93.1083	97.5391	177.51
446	482	87.8703	99.5038	98.0324	168.751
447	483	88.957	105.472	103.396	162.452
448	484	85.9836	108.979	109.166	153.938
449	485	84.7305	116.048	114.722	161.968
450	486	89.7701	119.86	121.452	146.429
451	487	87.4754	116.714	118.652	148.987
452	488	91.8182	116.95	115.992	142.603
453	489	86.4152	112.405	112.322	148.159
454	490	86.3605	108.197	108.688	147.503
455	491	86.149	108.984	110.88	142.997
456	492	88.6561	106.69	108.205	141.555
457	493	88.8122	105.847	109.697	138.251
458	494	91.6375	104.112	108.088	145.494
459	495	91.3735	102.012	110.906	151.107
460	496	95.4245	103.156	114.289	136.541
461	497	96.7464	102.804	117.287	135.852
462	498	98.3103	103.93	114.533	141.035
463	499	99.5401	102.786	115.969	142.068
464	500	102.691	106.547	119.768	146.648
465	501	110.047	110.736	123.295	142.115
466	502	120.231	120.928	127.612	132.279
467	503	122.883	121.205	128.359	132.72
468	504	125.749	124.572	132.41	136.429
469	505	128.554	126.902	136.832	124.136
470	506	126.999	127.113	141.849	134.968
471	507	124.927	127.599	145.075	145.793
472	508	128.345	129.506	147.833	149.606
473	509	124.176	122.26	136.982	173.254
474	510	113.392	111.484	132.595	168.493
475	511	101.919	98.8545	122.947	167.324
476	512	102.341	96.2652	116.833	168.388
477	513	97.965	95.5633	110.72	176.619
478	514	93.7898	92.2825	109.298	164.208
479	515	90.1153	91.9253	102.315	170.291
480	516	87.2233	96.1741	100.596	169.672
481	517	92.8181	103.368	101.5	170.668
482	518	90.5537	111.595	109.634	159.057
483	519	90.9398	114.841	112.176	160.034
484	520	84.9382	114.998	115.568	147.801
485	521	87.3133	115.67	119.25	147.415
486	522	88.6129	115.589	115.595	152.878
487	523	84.4299	113.158	115.386	142.199
488	524	84.9742	112.169	114.386	139.436
489	525	86.0999	108.643	110.173	141.187
490	526	84.7234	106.989	109.628	142.308
491	527	87.9922	109.625	109.473	143.188
492	528	87.4897	106.72	112.794	137.043
493	529	87.6251	102.901	111.05	140.266
494	530	89.1741	104.575	116.222	148.919
495	531	91.6471	103.299	118.502	125.784
496	532	94.6243	104.058	119.803	135.658
497	533	96.5952	104.983	116.401	133.558
498	534	101.05	108.366	121.049	139.656
499	535	102.334	105.883	120.673	137.385
500	536	111.359	114.144	123.464	131.008
501	537	116.885	118.815	126.457	130.132
502	538	118.599	122.799	131.047	138.836
503	539	124.313	125.104	132.833	132.24
504	540	126.792	126.936	136.368	122.56
505	541	127.647	127.646	137.837	128.177
506	542	128.579	129.019	143.751	134.598
507	543	131.241	130.326	147.752	136.102
508	544	125.528	127.098	148.596	144.093
509	545	124.225	123.179	139.21	171.101
510	546	110.174	108.098	130.64	173.858
511	547	108.608	101.216	121.268	175.065
512	548	97.3532	93.8751	119.405	172.126
513	549	96.4016	95.5476	109.711	174.086
514	550	92.5561	93.9884	108.067	163.514
515	551	88.7744	91.1156	101.653	172.981
516	552	85.51	93.5969	97.9471	169.045
517	553	86.384	101.046	101.369	172.601
518	554	84.9984	105.054	105.156	158.969
519	555	82.3336	106.618	106.117	161.891
520	556	80.7956	108.809	110.808	156.123
521	557	81.7178	113.061	118.067	153.292
522	558	83.023	113.685	117.405	154.465
523	559	87.7881	115.836	115.898	146.938
524	560	86.7289	110.68	111.972	144.52
525	561	87.8926	111.85	111.684	145.071
526	562	87.8541	109.576	110.156	141.068
527	563	85.799	108.638	111.71	140.763
528	564	86.2317	105.829	110.402	142.49
529	565	86.5995	106.577	113.189	139.839
530	566	86.4116	105.389	112.19	148.316
531	567	86.9748	103.346	115.553	152.274
532	568	89.6227	105.773	118.039	140.335
533	569	92.5563	106.145	117.077	138.677
534	570	94.7124	105.514	116.375	139.049
535	571	95.237	104.171	116.536	132.988
536	572	101.604	109.767	120.474	149.886
537	573	103.886	111.122	125.27	148.492
538	574	111.007	117.708	127.752	136.924
539	575	113.689	119.054	132.84	129.919
540	576	116.737	121.239	135.107	124.223
541	577	120.118	122.359	137.042	127.469
542	578	122.306	124.801	141.313	127.035
543	579	123.723	126.835	145.184	136.868
544	580	125.958	127.31	149.695	142.145
545	581	128.15	130.469	151.926	149.25
546	582	122.946	124.496	147.104	160.437
547	583	110.144	110.504	133.285	171.398
548	584	98.824	97.4995	125.595	179.237
549	585	98.6092	97.0762	120.06	171.521
550	586	97.7512	97.6777	113.997	177.546
551	587	94.602	96.1378	106.662	174.069
552	588	92.2646	95.7639	106.586	164.729
553	589	88.7499	93.4352	97.9407	174.233
554	590	87.851	100.267	97.6022	174.54
555	591	86.523	105.125	102.749	161.21
556	592	85.8634	109.15	107.975	152.89
557	593	84.6014	111.702	111.308	144.035
558	594	86.4353	116.244	117.69	146.901
559	595	88.8093	116.021	115.814	146.002
560	596	86.996	111.458	110.847	146.608
561	597	90.091	111.544	110.149	143.738
562	598	89.0441	107.136	107.102	148.38
563	599	89.8042	108.399	106.421	143.38
564	600	87.0379	109.431	109.668	146.084
565	601	88.8445	110.189	110.613	144.141
566	602	85.3952	107.49	110.199	139.892
567	603	86.9355	105.815	111.106	138.213
568	604	86.848	104.458	109.625	140.579
569	605	88.0333	105.521	117.51	136.3
570	606	91.3249	104.456	113.892	133.386
571	607	92.7293	107.939	118.617	131.948
572	608	97.5757	108.355	115.681	139.024
573	609	95.8684	103.645	116.178	134.982
574	610	107.043	116.753	123.176	140.759
575	611	112.04	115.914	123.648	135.665
576	612	113.258	118.771	128.492	136.581
577	613	114.809	117.042	129.968	130.004
578	614	118.078	118.74	132.569	125.525
579	615	115.67	119.737	137.104	124.858
580	616	118.99	121.077	141.302	122.291
581	617	122.023	124.221	144.704	125.548
582	618	125.277	128.379	149.659	131.88
583	619	124.377	128.027	150.636	135.763
584	620	124.686	126.236	142.63	169.393
585	621	122.289	123.016	137.232	165.633
586	622	108.055	107.273	130.452	160.982
587	623	100.435	100.88	125.746	157.335
588	624	100.007	101.567	121.473	160.649
589	625	95.5288	100.56	114.056	159.087
590	626	90.3265	98.3878	110.006	156.389
591	627	87.4504	97.5983	101.239	166.454
592	628	82.8332	99.8774	103.232	159.133
593	629	81.8146	104.679	102.274	166.047
594	630	81.8908	110.413	106.635	159.257
595	631	79.5475	112.535	111.556	158.182
596	632	77.2698	111.569	114.017	148.217
597	633	79.9831	108.93	115.702	146.733
598	634	80.6588	107.522	115.347	145.592
599	635	84.9443	111.452	112.273	147.946
600	636	85.6878	110.929	112.403	146.314
601	637	86.0174	109.958	110.693	142.858
602	638	83.4315	108.835	110.327	143.995
603	639	83.1714	109.265	112.053	137.808
604	640	81.8246	109.291	112.722	143.016
605	641	82.9506	107.009	110.705	140.333
606	642	85.4321	104.763	112.913	140.036
607	643	85.0977	103.643	117.903	137.371
608	644	85.8942	100.716	115.219	131.718
609	645	88.7933	103.421	117.558	131.418
610	646	95.4248	109.284	118.984	133.7
611	647	96.5573	107.321	122.61	137.864
612	648	105.049	116.421	127.139	135.271
613	649	108.726	116.709	127.659	131.663
614	650	110.409	116.216	131.472	120.299
615	651	116.778	118.234	133.987	120.713
616	652	119.487	122.92	138.215	124.424
617	653	119.588	121.653	139.719	124.114
618	654	119.854	124.903	144.923	125.481
619	655	122.3	125.313	148.704	129.169
620	656	128.766	130.526	153.174	132.678
621	657	127.197	129.442	155.311	144.606
622	658	125.984	126.681	145.047	166.35
623	659	121.926	120.257	136.617	159.371
624	660	113.932	114.787	131.78	161.707
625	661	97.7897	97.9439	125.371	160.676
626	662	95.1943	96.2906	121.39	154.56
627	663	94.4152	98.0462	113.911	160.858
628	664	90.1856	97.8004	109.742	155.65
629	665	88.1349	98.8394	102.637	170.842
630	666	84.6978	100.511	101.75	164.93
631	667	82.1025	105.54	103.495	165.118
632	668	84.4332	110.143	106.396	162.334
633	669	83.3225	110.761	111.224	155.603
634	670	82.601	114.965	114.065	152.987
635	671	80.4197	111.919	116.616	148.78
636	672	86.8603	118.537	123.257	142.588
637	673	82.5849	113.461	116.474	146.292
638	674	86.0655	117.01	117.909	143.513
639	675	83.5822	113.772	114.336	143.713
640	676	81.5253	110.695	113.737	139.376
641	677	80.6667	109.953	115.43	137.688
642	678	82.7949	113.258	116.621	139.644
643	679	87.0794	112.008	113.352	135.376
644	680	83.2546	109.724	114.99	139.774
645	681	85.0846	107.302	113.859	145.917
646	682	87.5697	106.634	119.102	140.103
647	683	88.9689	104.675	118.879	126.804
648	684	90.5863	106.754	117.667	128.847
649	685	93.5167	106.828	121.16	139.118
650	686	95.4313	106.369	120.55	138.849
651	687	100.042	112.995	125.641	139.217
652	688	106.01	117.644	129.947	134.075
653	689	110.659	119.928	132.275	127.195
654	690	116.248	122.331	134.666	123.909
655	691	119.832	124.412	136.918	124.542
656	692	119.683	124.88	140.268	128.435
657	693	124.398	128.85	143.709	128.298
658	694	127.886	129.242	148.645	132.039
659	695	128.799	132.003	154.858	133.625
660	696	130.038	130.44	154.476	150.239
661	697	126.369	126.095	144.981	159.547
662	698	122.673	122.05	135.784	160.416
663	699	106.477	105.759	131.063	156.415
664	700	102.216	100.454	123.107	163.665
665	701	97.1084	97.3594	119.73	169.775
666	702	95.3222	98.8788	115.123	171.061
667	703	91.3382	95.8721	109.458	158.794
668	704	88.4608	95.7269	106.78	170.912
669	705	87.4728	97.8985	103.395	170.673
670	706	86.1421	105.294	104.332	170.792
671	707	85.1662	106.332	105.185	164.637
672	708	84.6085	109.545	108.516	155.534
673	709	87.7589	115.285	113.858	153.074
674	710	86.201	117.127	118.995	143.201
675	711	83.7245	117.708	122.446	140.567
676	712	87.7742	115.135	118.482	138.339
677	713	88.0666	113.339	114.005	141.731
678	714	85.0656	110.221	114.101	138.3
679	715	83.2598	109.307	113.501	137.405
680	716	80.7998	108.703	112.899	138.881
681	717	82.6641	110.111	114.304	137.371
682	718	84.2303	108.393	113.648	137.971
683	719	84.9495	106.124	114.204	133.756
684	720	86.9109	103.415	116.548	145.78
685	721	88.2463	104.029	119.88	135.738
686	722	92.9214	105.233	120.278	131.415
687	723	95.0264	108.058	116.854	137.073
688	724	93.5102	102.61	123.125	134.115
689	725	92.8806	101.843	124.625	148.481
690	726	107.019	114.678	124.801	146.317
691	727	110.582	117.822	129.824	131.237
692	728	115.727	120.809	131.225	129.924
693	729	118.446	120.695	131.88	130.978
694	730	119.537	122.282	135.418	125.951
695	731	125.485	125.316	138.349	131.178
696	732	124.956	125.747	144.757	126.36
697	733	124.071	125.329	147.576	129.678
698	734	126.056	125.936	149.464	144.693
699	735	128.47	127.46	148.576	143.644
700	736	122.238	120.547	136.933	161.598
701	737	107.743	109.084	135.877	156.209
702	738	97.8204	98.2159	123.398	165.958
703	739	94.9307	97.4362	120.428	171.244
704	740	93.4873	96.0336	113.918	166.819
705	741	92.4097	96.5127	110.974	154.728
706	742	87.1253	92.6437	106.054	162.463
707	743	87.1338	95.9362	104.973	162.167
708	744	84.7384	98.493	102.855	174.856
709	745	85.99	103.924	106.681	163.33
710	746	83.8653	107.398	106.69	165.098
711	747	80.6149	108.704	109.843	148.792
712	748	82.01	114.064	115.468	148.737
713	749	82.2609	115.423	118.621	136.385
714	750	84.2683	114.47	117.613	143.893
715	751	82.0925	112.494	113.9	140.788
716	752	82.99	108.024	112.361	139.656
717	753	82.6242	108.755	113.111	139.442
718	754	83.2115	106.447	112.957	141.178
719	755	84.3046	107.466	113.224	138.681
720	756	83.6773	105.326	113.697	137.587
721	757	82.6553	104.162	112.845	140.822
722	758	84.1213	102.975	115.395	139.864
723	759	84.6706	101.991	119.906	129.718
724	760	87.692	102.066	117.885	131.262
725	761	90.0507	104.745	121.926	133.746
726	762	92.2358	103.44	121.851	135.583
727	763	96.5506	105.797	125.284	140.67
728	764	110.166	115.755	125.55	141.194
729	765	111.896	115.777	127.231	130.96
730	766	115.92	119.474	131.939	133.812
731	767	118.025	121.001	133.835	125.12
732	768	121.716	126.15	138.184	126.321
733	769	125.109	128.069	141.551	129.288
734	770	128.238	132.569	148.209	125.244
735	771	128.727	132.706	152.4	126.084
736	772	129.09	131.663	157.388	136.006
737	773	130.426	129.661	149.921	156.066
738	774	124.377	125.588	141.051	160.254
739	775	102.216	101.181	128.45	154.869
740	776	98.3027	97.1948	120.434	163.035
741	777	95.1024	98.1021	117.294	167.005
742	778	93.537	95.8988	108.731	171.58
743	779	88.2244	91.7831	104.441	158.386
744	780	88.5756	95.9242	100.966	169.551
745	781	86.9318	101.123	101.769	163.574
746	782	85.9338	106.074	106.328	157.568
747	783	85.0026	108.427	107.67	152.104
748	784	79.4578	109.047	109.35	149.391
749	785	80.4876	113.052	116.603	146.043
750	786	84.2296	116.951	119.034	144.997
751	787	87.5163	118.552	115.842	147.511
752	788	86.0145	115.226	113.423	146.483
753	789	82.6706	109.374	111.409	144.742
754	790	87.2383	111.393	111.058	144.7
755	791	85.0718	107.593	110.696	140.715
756	792	85.0728	106.528	111.278	138.554
757	793	84.3235	104.648	111.22	139.656
758	794	84.2972	103.007	111.077	137.66
759	795	86.5868	101.884	116.422	139.726
760	796	88.3769	100.732	117.309	132.993
761	797	92.4845	106.405	116.727	139.919
762	798	100.652	112.682	120.312	131.379
763	799	98.5333	104.962	120.463	142.896
764	800	100.28	109.241	123.972	145.378
765	801	110.735	117.121	125.933	138.499
766	802	113.235	116.065	128.93	137.994
767	803	118.03	121.032	134.378	130.962
768	804	119.609	121.341	137.46	128.483
769	805	125.733	125.865	140.034	132.986
770	806	126.895	126.776	142.619	127.183
771	807	128.224	130.065	149.812	126.835
772	808	130.771	130.337	155.506	125.367
773	809	128.236	127.582	154.769	145.648
774	810	131.074	127.809	144.868	165.35
775	811	116.021	112.725	134.595	165.972
776	812	104.189	101.22	127.946	162.515
777	813	101.429	100.537	121.169	163.226
778	814	98.9578	99.316	116.517	161.638
779	815	96.3792	99.2809	112.529	162.611
780	816	93.1063	97.1034	105.262	164.78
781	817	88.3531	97.0454	101.54	169.607
782	818	86.0694	101.087	102.58	163.989
783	819	85.7702	108.373	107.612	163.273
784	820	86.5554	115.637	114.208	156.466
785	821	85.498	118.42	116.89	158.55
786	822	84.3034	117.029	118.951	155.382
787	823	89.9016	121.936	123.285	151.632
788	824	83.6432	118.478	121.123	149.776
789	825	87.2458	117.974	116.947	142.318
790	826	86.2359	112.547	114.527	141.184
791	827	86.5677	113.411	114.696	140.187
792	828	85.5226	110.849	113.275	139.617
793	829	85.0416	109.213	115.149	135.297
794	830	84.0011	108.189	113.909	136.646
795	831	83.9794	105.837	113.032	138.112
796	832	84.104	104.688	114.366	145.742
797	833	88.4523	105.904	117.779	147.815
798	834	89.433	102.559	121.077	142.534
799	835	97.6573	107.968	118.667	135.225
800	836	100.515	108.742	121.5	140.563
801	837	101.766	108.006	122.582	145.237
802	838	105.813	111.817	125.662	131.891
803	839	107.244	110.818	127.445	137.531
804	840	116.055	120.694	133.458	128.341
805	841	119.282	120.771	134.598	131.808
806	842	122.773	122.756	136.292	130.032
807	843	125.325	124.299	140.844	127.141
808	844	127.55	127.016	145.712	129.661
809	845	129.037	129.937	151.449	130.965
810	846	130.595	130.203	154.629	133.844
811	847	128.644	127.616	149.322	163.335
812	848	125.046	122.276	137.067	171.88
813	849	110.543	110.656	130.426	172.319
814	850	99.6774	97.6258	122.769	164.328
815	851	94.6932	97.3164	119.889	166.89
816	852	93.729	96.7756	114.174	176.529
817	853	89.8402	93.6588	110.113	169.641
818	854	85.9042	93.7471	105.215	167.214
819	855	86.4217	96.6702	100.865	172.333
820	856	86.3913	104.12	104.382	167.654
821	857	82.662	107.496	108.655	163.157
822	858	82.1555	112.098	111.489	161.206
823	859	82.5822	112.397	112.45	155.587
824	860	79.3043	112.538	118.261	149.115
825	861	79.9937	109.734	114.42	154.243
826	862	83.6741	113.837	115.123	146.044
827	863	83.2885	112.958	111.895	150.08
828	864	85.0649	111.638	110.893	148.357
829	865	83.664	108.131	110.107	143.8
830	866	85.8053	108.848	109.374	141.987
831	867	85.4731	106.669	108.768	141.686
832	868	84.054	104.891	110.893	140.781
833	869	86.4271	104.401	112.012	144.885
834	870	87.1813	100.881	116.035	137.217
835	871	88.3747	100.143	116.934	136.557
836	872	96.1697	104.8	117.242	139.689
837	873	101.855	110.229	121.263	134.789
838	874	101.225	106.639	118.434	156.413
839	875	105.559	109.133	125.583	143.858
840	876	111.647	110.671	124.348	138.546
841	877	115.642	112.957	126.814	130.257
842	878	120.012	115.74	127.136	128.987
843	879	122.416	120.127	134.416	128.56
844	880	126.796	124.055	139.406	124.952
845	881	127.622	125.891	145.107	127.128
846	882	129.766	128.492	147.713	130.425
847	883	132.104	131.287	152.347	133.608
848	884	133.124	129.981	150.086	150.271
849	885	129.968	124.182	138.391	177.575
850	886	116.738	111.707	131.215	169.022
851	887	98.1752	95.2643	125.644	160.884
852	888	95.6723	96.3318	120.808	162.201
853	889	90.335	93.6451	111.888	161.811
854	890	87.3267	91.1748	106.108	158.913
855	891	85.8659	96.2169	99.0765	167.647
856	892	86.2921	104.425	102.405	170.836
857	893	83.2593	110.628	108.138	163.806
858	894	81.4107	114.61	115.403	150.789
859	895	83.1209	115.473	116.709	147.654
860	896	81.6347	113.324	116.563	159.355
861	897	80.8368	112.775	119.513	154.011
862	898	81.3424	112.597	120.558	147.447
863	899	85.5105	114.169	116.313	148.969
864	900	84.3523	115.832	116.46	145.397
865	901	84.969	111.944	113.679	148.325
866	902	85.9629	113.83	115.696	141.009
867	903	87.6673	114.711	115.218	137.278
868	904	86.0026	110.437	113.384	131.301
869	905	85.943	110.457	113.599	134.214
870	906	88.245	109.449	110.812	139.243
871	907	89.0265	108.944	114.439	137.239
872	908	90.2734	105.875	117.073	137.082
873	909	89.4279	103.834	119.32	134.438
874	910	92.5956	105.095	118.248	138.134
875	911	95.8902	105.516	118.041	139.818
876	912	100.109	106.357	120.218	146.954
877	913	105.859	111.353	124.508	149.32
878	914	102.722	105.605	127.874	135.513
879	915	111.781	111.907	128.295	127.689
880	916	115.917	116.003	131.039	136.052
881	917	118.235	118.522	132.006	132.356
882	918	121.398	122.931	137.01	128.823
883	919	119.453	121.89	140.434	123.616
884	920	126.613	127.479	144.122	130.502
885	921	127.511	128.876	150.228	135.448
886	922	129.753	130.623	152.066	143.781
887	923	126.276	127.162	147.02	158.245
888	924	113.438	111.04	131.803	174.63
889	925	102.98	100.752	126.211	165.387
890	926	95.768	96.7248	121.432	164.102
891	927	95.4029	100.357	120.651	159.982
892	928	93.5912	97.961	113.827	169.227
893	929	88.8432	95.6385	109.825	154.803
894	930	84.9846	95.6827	102.929	170.034
895	931	87.5396	99.0908	102.323	169.912
896	932	84.852	105.968	106.296	166.796
897	933	82.8284	111.1	112.009	162.356
898	934	81.5339	111.186	111.128	154.33
899	935	80.1824	113.838	115.921	157.26
900	936	81.2489	115.032	120.111	145.969
901	937	83.4399	115.923	119.197	150.041
902	938	85.8561	115.294	116.496	147.558
903	939	84.5639	113.431	114.912	145.39
904	940	86.2548	112.334	113.205	142.246
905	941	85.3415	111.191	113.133	140.838
906	942	84.6865	110.009	113.984	135.931
907	943	84.211	107.082	111.334	137.465
908	944	85.1368	106.046	111.337	138.818
909	945	88.6719	106.91	115.552	139.34
910	946	89.4631	106.892	118.148	143.304
911	947	90.5314	103.511	119.841	143.915
912	948	92.0281	106.295	118.555	137.363
913	949	94.2774	107.594	120.506	134.42
914	950	98.7958	109.305	121.198	137.31
915	951	99.0688	106.351	120.861	149.32
916	952	109.74	113.671	123.888	140.166
917	953	110.921	115.179	124.392	136.263
918	954	112.969	117.762	127.44	133.886
919	955	116.851	122.419	130.567	133.449
920	956	120.229	126.383	135.606	139.288
921	957	121.595	129.751	142.899	132.757
922	958	123.634	130.542	146.431	137.449
923	959	129.783	133.622	152.59	141.809
924	960	130.297	131.237	151.827	147.362
925	961	122.166	123.46	144.078	159.947
926	962	107.515	106.414	130.203	179.194
927	963	102.403	101.43	125.174	172.688
928	964	101.089	102.108	122.106	169.492
929	965	94.7123	100.01	116.051	178.556
	0	#DIV/0!	#DIV/0!	#DIV/0!	#DIV/0!
	0	#DIV/0!	#DIV/0!	#DIV/0!	#DIV/0!
	0	#DIV/0!	#DIV/0!	#DIV/0!	#DIV/0!
	0	#DIV/0!	#DIV/0!	#DIV/0!	#DIV/0!
	0	#DIV/0!	#DIV/0!	#DIV/0!	#DIV/0!
	0	#DIV/0!	#DIV/0!	#DIV/0!	#DIV/0!
	0	#DIV/0!	#DIV/0!	#DIV/0!	#DIV/0!
	0	#DIV/0!	#DIV/0!	#DIV/0!	#DIV/0!
	0	#DIV/0!	#DIV/0!	#DIV/0!	#DIV/0!
	0	#DIV/0!	#DIV/0!	#DIV/0!	#DIV/0!
	0	#DIV/0!	#DIV/0!	#DIV/0!	#DIV/0!
	0	#DIV/0!	#DIV/0!	#DIV/0!	#DIV/0!
	0	#DIV/0!	#DIV/0!	#DIV/0!	#DIV/0!
	0	#DIV/0!	#DIV/0!	#DIV/0!	#DIV/0!
	0	#DIV/0!	#DIV/0!	#DIV/0!	#DIV/0!
	0	#DIV/0!	#DIV/0!	#DIV/0!	#DIV/0!
	0	#DIV/0!	#DIV/0!	#DIV/0!	#DIV/0!
	0	#DIV/0!	#DIV/0!	#DIV/0!	#DIV/0!
	0	#DIV/0!	#DIV/0!	#DIV/0!	#DIV/0!
	0	#DIV/0!	#DIV/0!	#DIV/0!	#DIV/0!
	0	#DIV/0!	#DIV/0!	#DIV/0!	#DIV/0!
	0	#DIV/0!	#DIV/0!	#DIV/0!	#DIV/0!
	0	#DIV/0!	#DIV/0!	#DIV/0!	#DIV/0!
	0	#DIV/0!	#DIV/0!	#DIV/0!	#DIV/0!
	0	#DIV/0!	#DIV/0!	#DIV/0!	#DIV/0!
	0	#DIV/0!	#DIV/0!	#DIV/0!	#DIV/0!
	0	#DIV/0!	#DIV/0!	#DIV/0!	#DIV/0!
	0	#DIV/0!	#DIV/0!	#DIV/0!	#DIV/0!
	0	#DIV/0!	#DIV/0!	#DIV/0!	#DIV/0!
	0	#DIV/0!	#DIV/0!	#DIV/0!	#DIV/0!
	0	#DIV/0!	#DIV/0!	#DIV/0!	#DIV/0!
	0	#DIV/0!	#DIV/0!	#DIV/0!	#DIV/0!
	0	#DIV/0!	#DIV/0!	#DIV/0!	#DIV/0!
	0	#DIV/0!	#DIV/0!	#DIV/0!	#DIV/0!
	0	#DIV/0!	#DIV/0!	#DIV/0!	#DIV/0!
	0	#DIV/0!	#DIV/0!	#DIV/0!	#DIV/0!
	0	#DIV/0!	#DIV/0!	#DIV/0!	#DIV/0!
	0	#DIV/0!	#DIV/0!	#DIV/0!	#DIV/0!
	0	#DIV/0!	#DIV/0!	#DIV/0!	#DIV/0!
	0	#DIV/0!	#DIV/0!	#DIV/0!	#DIV/0!
	0	#DIV/0!	#DIV/0!	#DIV/0!	#DIV/0!
	0	#DIV/0!	#DIV/0!	#DIV/0!	#DIV/0!
	0	#DIV/0!	#DIV/0!	#DIV/0!	#DIV/0!
	0	#DIV/0!	#DIV/0!	#DIV/0!	#DIV/0!
	0	#DIV/0!	#DIV/0!	#DIV/0!	#DIV/0!
	0	#DIV/0!	#DIV/0!	#DIV/0!	#DIV/0!
	0	#DIV/0!	#DIV/0!	#DIV/0!	#DIV/0!
	0	#DIV/0!	#DIV/0!	#DIV/0!	#DIV/0!
	0	#DIV/0!	#DIV/0!	#DIV/0!	#DIV/0!
	0	#DIV/0!	#DIV/0!	#DIV/0!	#DIV/0!
	0	#DIV/0!	#DIV/0!	#DIV/0!	#DIV/0!
	0	#DIV/0!	#DIV/0!	#DIV/0!	#DIV/0!
	0	#DIV/0!	#DIV/0!	#DIV/0!	#DIV/0!
	0	#DIV/0!	#DIV/0!	#DIV/0!	#DIV/0!
	0	#DIV/0!	#DIV/0!	#DIV/0!	#DIV/0!
	0	#DIV/0!	#DIV/0!	#DIV/0!	#DIV/0!
	0	#DIV/0!	#DIV/0!	#DIV/0!	#DIV/0!
	0	#DIV/0!	#DIV/0!	#DIV/0!	#DIV/0!
	0	#DIV/0!	#DIV/0!	#DIV/0!	#DIV/0!
	0	#DIV/0!	#DIV/0!	#DIV/0!	#DIV/0!
	0	#DIV/0!	#DIV/0!	#DIV/0!	#DIV/0!
	0	#DIV/0!	#DIV/0!	#DIV/0!	#DIV/0!
	0	#DIV/0!	#DIV/0!	#DIV/0!	#DIV/0!
	0	#DIV/0!	#DIV/0!	#DIV/0!	#DIV/0!
	0	#DIV/0!	#DIV/0!	#DIV/0!	#DIV/0!
	0	#DIV/0!	#DIV/0!	#DIV/0!	#DIV/0!
	0	#DIV/0!	#DIV/0!	#DIV/0!	#DIV/0!
	0	#DIV/0!	#DIV/0!	#DIV/0!	#DIV/0!
	0	#DIV/0!	#DIV/0!	#DIV/0!	#DIV/0!
	0	#DIV/0!	#DIV/0!	#DIV/0!	#DIV/0!
	0	#DIV/0!	#DIV/0!	#DIV/0!	#DIV/0!
	0	#DIV/0!	#DIV/0!	#DIV/0!	#DIV/0!
	0	#DIV/0!	#DIV/0!	#DIV/0!	#DIV/0!
	0	#DIV/0!	#DIV/0!	#DIV/0!	#DIV/0!
	0	#DIV/0!	#DIV/0!	#DIV/0!	#DIV/0!
	0	#DIV/0!	#DIV/0!	#DIV/0!	#DIV/0!
	0	#DIV/0!	#DIV/0!	#DIV/0!	#DIV/0!
	0	#DIV/0!	#DIV/0!	#DIV/0!	#DIV/0!
	0	#DIV/0!	#DIV/0!	#DIV/0!	#DIV/0!
	0	#DIV/0!	#DIV/0!	#DIV/0!	#DIV/0!
	0	#DIV/0!	#DIV/0!	#DIV/0!	#DIV/0!
	0	#DIV/0!	#DIV/0!	#DIV/0!	#DIV/0!
	0	#DIV/0!	#DIV/0!	#DIV/0!	#DIV/0!
	0	#DIV/0!	#DIV/0!	#DIV/0!	#DIV/0!
	0	#DIV/0!	#DIV/0!	#DIV/0!	#DIV/0!
	0	#DIV/0!	#DIV/0!	#DIV/0!	#DIV/0!
	0	#DIV/0!	#DIV/0!	#DIV/0!	#DIV/0!
	0	#DIV/0!	#DIV/0!	#DIV/0!	#DIV/0!
	0	#DIV/0!	#DIV/0!	#DIV/0!	#DIV/0!
	0	#DIV/0!	#DIV/0!	#DIV/0!	#DIV/0!
	0	#DIV/0!	#DIV/0!	#DIV/0!	#DIV/0!
	0	#DIV/0!	#DIV/0!	#DIV/0!	#DIV/0!
	0	#DIV/0!	#DIV/0!	#DIV/0!	#DIV/0!
	0	#DIV/0!	#DIV/0!	#DIV/0!	#DIV/0!
	0	#DIV/0!	#DIV/0!	#DIV/0!	#DIV/0!
	0	#DIV/0!	#DIV/0!	#DIV/0!	#DIV/0!
	0	#DIV/0!	#DIV/0!	#DIV/0!	#DIV/0!
	0	#DIV/0!	#DIV/0!	#DIV/0!	#DIV/0!
	0	#DIV/0!	#DIV/0!	#DIV/0!	#DIV/0!
	0	#DIV/0!	#DIV/0!	#DIV/0!	#DIV/0!
	0	#DIV/0!	#DIV/0!	#DIV/0!	#DIV/0!
	0	#DIV/0!	#DIV/0!	#DIV/0!	#DIV/0!
	0	#DIV/0!	#DIV/0!	#DIV/0!	#DIV/0!
	0	#DIV/0!	#DIV/0!	#DIV/0!	#DIV/0!
	0	#DIV/0!	#DIV/0!	#DIV/0!	#DIV/0!
	0	#DIV/0!	#DIV/0!	#DIV/0!	#DIV/0!
	0	#DIV/0!	#DIV/0!	#DIV/0!	#DIV/0!
	0	#DIV/0!	#DIV/0!	#DIV/0!	#DIV/0!
	0	#DIV/0!	#DIV/0!	#DIV/0!	#DIV/0!
	0	#DIV/0!	#DIV/0!	#DIV/0!	#DIV/0!
	0	#DIV/0!	#DIV/0!	#DIV/0!	#DIV/0!
	0	#DIV/0!	#DIV/0!	#DIV/0!	#DIV/0!
	0	#DIV/0!	#DIV/0!	#DIV/0!	#DIV/0!
	0	#DIV/0!	#DIV/0!	#DIV/0!	#DIV/0!
	0	#DIV/0!	#DIV/0!	#DIV/0!	#DIV/0!
	0	#DIV/0!	#DIV/0!	#DIV/0!	#DIV/0!
	0	#DIV/0!	#DIV/0!	#DIV/0!	#DIV/0!
	0	#DIV/0!	#DIV/0!	#DIV/0!	#DIV/0!
	0	#DIV/0!	#DIV/0!	#DIV/0!	#DIV/0!
	0	#DIV/0!	#DIV/0!	#DIV/0!	#DIV/0!
	0	#DIV/0!	#DIV/0!	#DIV/0!	#DIV/0!
	0	#DIV/0!	#DIV/0!	#DIV/0!	#DIV/0!
	0	#DIV/0!	#DIV/0!	#DIV/0!	#DIV/0!
	0	#DIV/0!	#DIV/0!	#DIV/0!	#DIV/0!
	0	#DIV/0!	#DIV/0!	#DIV/0!	#DIV/0!
	0	#DIV/0!	#DIV/0!	#DIV/0!	#DIV/0!
	0	#DIV/0!	#DIV/0!	#DIV/0!	#DIV/0!
	0	#DIV/0!	#DIV/0!	#DIV/0!	#DIV/0!
	0	#DIV/0!	#DIV/0!	#DIV/0!	#DIV/0!
	0	#DIV/0!	#DIV/0!	#DIV/0!	#DIV/0!
	0	#DIV/0!	#DIV/0!	#DIV/0!	#DIV/0!
	0	#DIV/0!	#DIV/0!	#DIV/0!	#DIV/0!
	0	#DIV/0!	#DIV/0!	#DIV/0!	#DIV/0!
	0	#DIV/0!	#DIV/0!	#DIV/0!	#DIV/0!
	0	#DIV/0!	#DIV/0!	#DIV/0!	#DIV/0!
	0	#DIV/0!	#DIV/0!	#DIV/0!	#DIV/0!
	0	#DIV/0!	#DIV/0!	#DIV/0!	#DIV/0!
	0	#DIV/0!	#DIV/0!	#DIV/0!	#DIV/0!
	0	#DIV/0!	#DIV/0!	#DIV/0!	#DIV/0!
	0	#DIV/0!	#DIV/0!	#DIV/0!	#DIV/0!
	0	#DIV/0!	#DIV/0!	#DIV/0!	#DIV/0!
	0	#DIV/0!	#DIV/0!	#DIV/0!	#DIV/0!
	0	#DIV/0!	#DIV/0!	#DIV/0!	#DIV/0!
	0	#DIV/0!	#DIV/0!	#DIV/0!	#DIV/0!
	0	#DIV/0!	#DIV/0!	#DIV/0!	#DIV/0!
	0	#DIV/0!	#DIV/0!	#DIV/0!	#DIV/0!
	0	#DIV/0!	#DIV/0!	#DIV/0!	#DIV/0!
	0	#DIV/0!	#DIV/0!	#DIV/0!	#DIV/0!
	0	#DIV/0!	#DIV/0!	#DIV/0!	#DIV/0!
	0	#DIV/0!	#DIV/0!	#DIV/0!	#DIV/0!
	0	#DIV/0!	#DIV/0!	#DIV/0!	#DIV/0!
	0	#DIV/0!	#DIV/0!	#DIV/0!	#DIV/0!
	0	#DIV/0!	#DIV/0!	#DIV/0!	#DIV/0!
	0	#DIV/0!	#DIV/0!	#DIV/0!	#DIV/0!
	0	#DIV/0!	#DIV/0!	#DIV/0!	#DIV/0!
	0	#DIV/0!	#DIV/0!	#DIV/0!	#DIV/0!
	0	#DIV/0!	#DIV/0!	#DIV/0!	#DIV/0!
	0	#DIV/0!	#DIV/0!	#DIV/0!	#DIV/0!
	0	#DIV/0!	#DIV/0!	#DIV/0!	#DIV/0!
	0	#DIV/0!	#DIV/0!	#DIV/0!	#DIV/0!
	0	#DIV/0!	#DIV/0!	#DIV/0!	#DIV/0!
	0	#DIV/0!	#DIV/0!	#DIV/0!	#DIV/0!
	0	#DIV/0!	#DIV/0!	#DIV/0!	#DIV/0!
	0	#DIV/0!	#DIV/0!	#DIV/0!	#DIV/0!
	0	#DIV/0!	#DIV/0!	#DIV/0!	#DIV/0!
	0	#DIV/0!	#DIV/0!	#DIV/0!	#DIV/0!
	0	#DIV/0!	#DIV/0!	#DIV/0!	#DIV/0!
	0	#DIV/0!	#DIV/0!	#DIV/0!	#DIV/0!
	0	#DIV/0!	#DIV/0!	#DIV/0!	#DIV/0!
	0	#DIV/0!	#DIV/0!	#DIV/0!	#DIV/0!
	0	#DIV/0!	#DIV/0!	#DIV/0!	#DIV/0!
	0	#DIV/0!	#DIV/0!	#DIV/0!	#DIV/0!
	0	#DIV/0!	#DIV/0!	#DIV/0!	#DIV/0!
	0	#DIV/0!	#DIV/0!	#DIV/0!	#DIV/0!
	0	#DIV/0!	#DIV/0!	#DIV/0!	#DIV/0!
	0	#DIV/0!	#DIV/0!	#DIV/0!	#DIV/0!
	0	#DIV/0!	#DIV/0!	#DIV/0!	#DIV/0!
	0	#DIV/0!	#DIV/0!	#DIV/0!	#DIV/0!
	0	#DIV/0!	#DIV/0!	#DIV/0!	#DIV/0!
	0	#DIV/0!	#DIV/0!	#DIV/0!	#DIV/0!
	0	#DIV/0!	#DIV/0!	#DIV/0!	#DIV/0!
	0	#DIV/0!	#DIV/0!	#DIV/0!	#DIV/0!
	0	#DIV/0!	#DIV/0!	#DIV/0!	#DIV/0!
	0	#DIV/0!	#DIV/0!	#DIV/0!	#DIV/0!
	0	#DIV/0!	#DIV/0!	#DIV/0!	#DIV/0!
	0	#DIV/0!	#DIV/0!	#DIV/0!	#DIV/0!
	0	#DIV/0!	#DIV/0!	#DIV/0!	#DIV/0!
	0	#DIV/0!	#DIV/0!	#DIV/0!	#DIV/0!
	0	#DIV/0!	#DIV/0!	#DIV/0!	#DIV/0!
	0	#DIV/0!	#DIV/0!	#DIV/0!	#DIV/0!
	0	#DIV/0!	#DIV/0!	#DIV/0!	#DIV/0!
	0	#DIV/0!	#DIV/0!	#DIV/0!	#DIV/0!
	0	#DIV/0!	#DIV/0!	#DIV/0!	#DIV/0!
	0	#DIV/0!	#DIV/0!	#DIV/0!	#DIV/0!
	0	#DIV/0!	#DIV/0!	#DIV/0!	#DIV/0!
	0	#DIV/0!	#DIV/0!	#DIV/0!	#DIV/0!
	0	#DIV/0!	#DIV/0!	#DIV/0!	#DIV/0!
	0	#DIV/0!	#DIV/0!	#DIV/0!	#DIV/0!
	0	#DIV/0!	#DIV/0!	#DIV/0!	#DIV/0!
	0	#DIV/0!	#DIV/0!	#DIV/0!	#DIV/0!
	0	#DIV/0!	#DIV/0!	#DIV/0!	#DIV/0!
	0	#DIV/0!	#DIV/0!	#DIV/0!	#DIV/0!
	0	#DIV/0!	#DIV/0!	#DIV/0!	#DIV/0!
	0	#DIV/0!	#DIV/0!	#DIV/0!	#DIV/0!
	0	#DIV/0!	#DIV/0!	#DIV/0!	#DIV/0!
	0	#DIV/0!	#DIV/0!	#DIV/0!	#DIV/0!
	0	#DIV/0!	#DIV/0!	#DIV/0!	#DIV/0!
	0	#DIV/0!	#DIV/0!	#DIV/0!	#DIV/0!
	0	#DIV/0!	#DIV/0!	#DIV/0!	#DIV/0!
	0	#DIV/0!	#DIV/0!	#DIV/0!	#DIV/0!
	0	#DIV/0!	#DIV/0!	#DIV/0!	#DIV/0!
	0	#DIV/0!	#DIV/0!	#DIV/0!	#DIV/0!
	0	#DIV/0!	#DIV/0!	#DIV/0!	#DIV/0!
	0	#DIV/0!	#DIV/0!	#DIV/0!	#DIV/0!
	0	#DIV/0!	#DIV/0!	#DIV/0!	#DIV/0!
	0	#DIV/0!	#DIV/0!	#DIV/0!	#DIV/0!
	0	#DIV/0!	#DIV/0!	#DIV/0!	#DIV/0!
	0	#DIV/0!	#DIV/0!	#DIV/0!	#DIV/0!
	0	#DIV/0!	#DIV/0!	#DIV/0!	#DIV/0!
	0	#DIV/0!	#DIV/0!	#DIV/0!	#DIV/0!
	0	#DIV/0!	#DIV/0!	#DIV/0!	#DIV/0!
	0	#DIV/0!	#DIV/0!	#DIV/0!	#DIV/0!
	0	#DIV/0!	#DIV/0!	#DIV/0!	#DIV/0!
	0	#DIV/0!	#DIV/0!	#DIV/0!	#DIV/0!
	0	#DIV/0!	#DIV/0!	#DIV/0!	#DIV/0!
	0	#DIV/0!	#DIV/0!	#DIV/0!	#DIV/0!
	0	#DIV/0!	#DIV/0!	#DIV/0!	#DIV/0!
	0	#DIV/0!	#DIV/0!	#DIV/0!	#DIV/0!
	0	#DIV/0!	#DIV/0!	#DIV/0!	#DIV/0!
	0	#DIV/0!	#DIV/0!	#DIV/0!	#DIV/0!
	0	#DIV/0!	#DIV/0!	#DIV/0!	#DIV/0!
	0	#DIV/0!	#DIV/0!	#DIV/0!	#DIV/0!
	0	#DIV/0!	#DIV/0!	#DIV/0!	#DIV/0!
	0	#DIV/0!	#DIV/0!	#DIV/0!	#DIV/0!
	0	#DIV/0!	#DIV/0!	#DIV/0!	#DIV/0!
	0	#DIV/0!	#DIV/0!	#DIV/0!	#DIV/0!
	0	#DIV/0!	#DIV/0!	#DIV/0!	#DIV/0!
	0	#DIV/0!	#DIV/0!	#DIV/0!	#DIV/0!
	0	#DIV/0!	#DIV/0!	#DIV/0!	#DIV/0!
	0	#DIV/0!	#DIV/0!	#DIV/0!	#DIV/0!
	0	#DIV/0!	#DIV/0!	#DIV/0!	#DIV/0!
	0	#DIV/0!	#DIV/0!	#DIV/0!	#DIV/0!
	0	#DIV/0!	#DIV/0!	#DIV/0!	#DIV/0!
	0	#DIV/0!	#DIV/0!	#DIV/0!	#DIV/0!
	0	#DIV/0!	#DIV/0!	#DIV/0!	#DIV/0!
	0	#DIV/0!	#DIV/0!	#DIV/0!	#DIV/0!
	0	#DIV/0!	#DIV/0!	#DIV/0!	#DIV/0!
	0	#DIV/0!	#DIV/0!	#DIV/0!	#DIV/0!
	0	#DIV/0!	#DIV/0!	#DIV/0!	#DIV/0!
	0	#DIV/0!	#DIV/0!	#DIV/0!	#DIV/0!
	0	#DIV/0!	#DIV/0!	#DIV/0!	#DIV/0!
	0	#DIV/0!	#DIV/0!	#DIV/0!	#DIV/0!
	0	#DIV/0!	#DIV/0!	#DIV/0!	#DIV/0!
	0	#DIV/0!	#DIV/0!	#DIV/0!	#DIV/0!
	0	#DIV/0!	#DIV/0!	#DIV/0!	#DIV/0!
	0	#DIV/0!	#DIV/0!	#DIV/0!	#DIV/0!
	0	#DIV/0!	#DIV/0!	#DIV/0!	#DIV/0!
	0	#DIV/0!	#DIV/0!	#DIV/0!	#DIV/0!
	0	#DIV/0!	#DIV/0!	#DIV/0!	#DIV/0!
	0	#DIV/0!	#DIV/0!	#DIV/0!	#DIV/0!
	0	#DIV/0!	#DIV/0!	#DIV/0!	#DIV/0!
	0	#DIV/0!	#DIV/0!	#DIV/0!	#DIV/0!
	0	#DIV/0!	#DIV/0!	#DIV/0!	#DIV/0!
	0	#DIV/0!	#DIV/0!	#DIV/0!	#DIV/0!
	0	#DIV/0!	#DIV/0!	#DIV/0!	#DIV/0!
	0	#DIV/0!	#DIV/0!	#DIV/0!	#DIV/0!
	0	#DIV/0!	#DIV/0!	#DIV/0!	#DIV/0!
	0	#DIV/0!	#DIV/0!	#DIV/0!	#DIV/0!
	0	#DIV/0!	#DIV/0!	#DIV/0!	#DIV/0!
	0	#DIV/0!	#DIV/0!	#DIV/0!	#DIV/0!
	0	#DIV/0!	#DIV/0!	#DIV/0!	#DIV/0!
	0	#DIV/0!	#DIV/0!	#DIV/0!	#DIV/0!
	0	#DIV/0!	#DIV/0!	#DIV/0!	#DIV/0!
	0	#DIV/0!	#DIV/0!	#DIV/0!	#DIV/0!
	0	#DIV/0!	#DIV/0!	#DIV/0!	#DIV/0!
	0	#DIV/0!	#DIV/0!	#DIV/0!	#DIV/0!
	0	#DIV/0!	#DIV/0!	#DIV/0!	#DIV/0!
	0	#DIV/0!	#DIV/0!	#DIV/0!	#DIV/0!
	0	#DIV/0!	#DIV/0!	#DIV/0!	#DIV/0!
	0	#DIV/0!	#DIV/0!	#DIV/0!	#DIV/0!
	0	#DIV/0!	#DIV/0!	#DIV/0!	#DIV/0!
	0	#DIV/0!	#DIV/0!	#DIV/0!	#DIV/0!
	0	#DIV/0!	#DIV/0!	#DIV/0!	#DIV/0!
	0	#DIV/0!	#DIV/0!	#DIV/0!	#DIV/0!
	0	#DIV/0!	#DIV/0!	#DIV/0!	#DIV/0!
	0	#DIV/0!	#DIV/0!	#DIV/0!	#DIV/0!
	0	#DIV/0!	#DIV/0!	#DIV/0!	#DIV/0!
	0	#DIV/0!	#DIV/0!	#DIV/0!	#DIV/0!
	0	#DIV/0!	#DIV/0!	#DIV/0!	#DIV/0!
	0	#DIV/0!	#DIV/0!	#DIV/0!	#DIV/0!
	0	#DIV/0!	#DIV/0!	#DIV/0!	#DIV/0!
	0	#DIV/0!	#DIV/0!	#DIV/0!	#DIV/0!
	0	#DIV/0!	#DIV/0!	#DIV/0!	#DIV/0!
	0	#DIV/0!	#DIV/0!	#DIV/0!	#DIV/0!
	0	#DIV/0!	#DIV/0!	#DIV/0!	#DIV/0!
	0	#DIV/0!	#DIV/0!	#DIV/0!	#DIV/0!
	0	#DIV/0!	#DIV/0!	#DIV/0!	#DIV/0!
	0	#DIV/0!	#DIV/0!	#DIV/0!	#DIV/0!
	0	#DIV/0!	#DIV/0!	#DIV/0!	#DIV/0!
	0	#DIV/0!	#DIV/0!	#DIV/0!	#DIV/0!
	0	#DIV/0!	#DIV/0!	#DIV/0!	#DIV/0!
	0	#DIV/0!	#DIV/0!	#DIV/0!	#DIV/0!
	0	#DIV/0!	#DIV/0!	#DIV/0!	#DIV/0!
	0	#DIV/0!	#DIV/0!	#DIV/0!	#DIV/0!
	0	#DIV/0!	#DIV/0!	#DIV/0!	#DIV/0!
	0	#DIV/0!	#DIV/0!	#DIV/0!	#DIV/0!
	0	#DIV/0!	#DIV/0!	#DIV/0!	#DIV/0!
	0	#DIV/0!	#DIV/0!	#DIV/0!	#DIV/0!
	0	#DIV/0!	#DIV/0!	#DIV/0!	#DIV/0!
	0	#DIV/0!	#DIV/0!	#DIV/0!	#DIV/0!
	0	#DIV/0!	#DIV/0!	#DIV/0!	#DIV/0!
	0	#DIV/0!	#DIV/0!	#DIV/0!	#DIV/0!
	0	#DIV/0!	#DIV/0!	#DIV/0!	#DIV/0!
	0	#DIV/0!	#DIV/0!	#DIV/0!	#DIV/0!
	0	#DIV/0!	#DIV/0!	#DIV/0!	#DIV/0!
	0	#DIV/0!	#DIV/0!	#DIV/0!	#DIV/0!
	0	#DIV/0!	#DIV/0!	#DIV/0!	#DIV/0!
	0	#DIV/0!	#DIV/0!	#DIV/0!	#DIV/0!
	0	#DIV/0!	#DIV/0!	#DIV/0!	#DIV/0!
	0	#DIV/0!	#DIV/0!	#DIV/0!	#DIV/0!
	0	#DIV/0!	#DIV/0!	#DIV/0!	#DIV/0!
	0	#DIV/0!	#DIV/0!	#DIV/0!	#DIV/0!
	0	#DIV/0!	#DIV/0!	#DIV/0!	#DIV/0!
	0	#DIV/0!	#DIV/0!	#DIV/0!	#DIV/0!
	0	#DIV/0!	#DIV/0!	#DIV/0!	#DIV/0!
	0	#DIV/0!	#DIV/0!	#DIV/0!	#DIV/0!
	0	#DIV/0!	#DIV/0!	#DIV/0!	#DIV/0!
	0	#DIV/0!	#DIV/0!	#DIV/0!	#DIV/0!
	0	#DIV/0!	#DIV/0!	#DIV/0!	#DIV/0!
	0	#DIV/0!	#DIV/0!	#DIV/0!	#DIV/0!
	0	#DIV/0!	#DIV/0!	#DIV/0!	#DIV/0!
	0	#DIV/0!	#DIV/0!	#DIV/0!	#DIV/0!
	0	#DIV/0!	#DIV/0!	#DIV/0!	#DIV/0!
	0	#DIV/0!	#DIV/0!	#DIV/0!	#DIV/0!
	0	#DIV/0!	#DIV/0!	#DIV/0!	#DIV/0!
	0	#DIV/0!	#DIV/0!	#DIV/0!	#DIV/0!
	0	#DIV/0!	#DIV/0!	#DIV/0!	#DIV/0!
	0	#DIV/0!	#DIV/0!	#DIV/0!	#DIV/0!
	0	#DIV/0!	#DIV/0!	#DIV/0!	#DIV/0!
	0	#DIV/0!	#DIV/0!	#DIV/0!	#DIV/0!
	0	#DIV/0!	#DIV/0!	#DIV/0!	#DIV/0!
	0	#DIV/0!	#DIV/0!	#DIV/0!	#DIV/0!
	0	#DIV/0!	#DIV/0!	#DIV/0!	#DIV/0!
	0	#DIV/0!	#DIV/0!	#DIV/0!	#DIV/0!
	0	#DIV/0!	#DIV/0!	#DIV/0!	#DIV/0!
	0	#DIV/0!	#DIV/0!	#DIV/0!	#DIV/0!
	0	#DIV/0!	#DIV/0!	#DIV/0!	#DIV/0!
	0	#DIV/0!	#DIV/0!	#DIV/0!	#DIV/0!
	0	#DIV/0!	#DIV/0!	#DIV/0!	#DIV/0!
	0	#DIV/0!	#DIV/0!	#DIV/0!	#DIV/0!
	0	#DIV/0!	#DIV/0!	#DIV/0!	#DIV/0!
	0	#DIV/0!	#DIV/0!	#DIV/0!	#DIV/0!
	0	#DIV/0!	#DIV/0!	#DIV/0!	#DIV/0!
	0	#DIV/0!	#DIV/0!	#DIV/0!	#DIV/0!
	0	#DIV/0!	#DIV/0!	#DIV/0!	#DIV/0!
	0	#DIV/0!	#DIV/0!	#DIV/0!	#DIV/0!
	0	#DIV/0!	#DIV/0!	#DIV/0!	#DIV/0!
	0	#DIV/0!	#DIV/0!	#DIV/0!	#DIV/0!
	0	#DIV/0!	#DIV/0!	#DIV/0!	#DIV/0!
	0	#DIV/0!	#DIV/0!	#DIV/0!	#DIV/0!
	0	#DIV/0!	#DIV/0!	#DIV/0!	#DIV/0!
	0	#DIV/0!	#DIV/0!	#DIV/0!	#DIV/0!
	0	#DIV/0!	#DIV/0!	#DIV/0!	#DIV/0!
	0	#DIV/0!	#DIV/0!	#DIV/0!	#DIV/0!
	0	#DIV/0!	#DIV/0!	#DIV/0!	#DIV/0!
	0	#DIV/0!	#DIV/0!	#DIV/0!	#DIV/0!
	0	#DIV/0!	#DIV/0!	#DIV/0!	#DIV/0!
	0	#DIV/0!	#DIV/0!	#DIV/0!	#DIV/0!
	0	#DIV/0!	#DIV/0!	#DIV/0!	#DIV/0!
	0	#DIV/0!	#DIV/0!	#DIV/0!	#DIV/0!
	0	#DIV/0!	#DIV/0!	#DIV/0!	#DIV/0!
	0	#DIV/0!	#DIV/0!	#DIV/0!	#DIV/0!
	0	#DIV/0!	#DIV/0!	#DIV/0!	#DIV/0!
	0	#DIV/0!	#DIV/0!	#DIV/0!	#DIV/0!
	0	#DIV/0!	#DIV/0!	#DIV/0!	#DIV/0!
	0	#DIV/0!	#DIV/0!	#DIV/0!	#DIV/0!
	0	#DIV/0!	#DIV/0!	#DIV/0!	#DIV/0!
	0	#DIV/0!	#DIV/0!	#DIV/0!	#DIV/0!
	0	#DIV/0!	#DIV/0!	#DIV/0!	#DIV/0!
	0	#DIV/0!	#DIV/0!	#DIV/0!	#DIV/0!
	0	#DIV/0!	#DIV/0!	#DIV/0!	#DIV/0!
	0	#DIV/0!	#DIV/0!	#DIV/0!	#DIV/0!
	0	#DIV/0!	#DIV/0!	#DIV/0!	#DIV/0!
	0	#DIV/0!	#DIV/0!	#DIV/0!	#DIV/0!
	0	#DIV/0!	#DIV/0!	#DIV/0!	#DIV/0!
	0	#DIV/0!	#DIV/0!	#DIV/0!	#DIV/0!
	0	#DIV/0!	#DIV/0!	#DIV/0!	#DIV/0!
	0	#DIV/0!	#DIV/0!	#DIV/0!	#DIV/0!
	0	#DIV/0!	#DIV/0!	#DIV/0!	#DIV/0!
	0	#DIV/0!	#DIV/0!	#DIV/0!	#DIV/0!
	0	#DIV/0!	#DIV/0!	#DIV/0!	#DIV/0!
	0	#DIV/0!	#DIV/0!	#DIV/0!	#DIV/0!
	0	#DIV/0!	#DIV/0!	#DIV/0!	#DIV/0!
	0	#DIV/0!	#DIV/0!	#DIV/0!	#DIV/0!
	0	#DIV/0!	#DIV/0!	#DIV/0!	#DIV/0!
	0	#DIV/0!	#DIV/0!	#DIV/0!	#DIV/0!
	0	#DIV/0!	#DIV/0!	#DIV/0!	#DIV/0!
	0	#DIV/0!	#DIV/0!	#DIV/0!	#DIV/0!
	0	#DIV/0!	#DIV/0!	#DIV/0!	#DIV/0!
	0	#DIV/0!	#DIV/0!	#DIV/0!	#DIV/0!
	0	#DIV/0!	#DIV/0!	#DIV/0!	#DIV/0!
	0	#DIV/0!	#DIV/0!	#DIV/0!	#DIV/0!
	0	#DIV/0!	#DIV/0!	#DIV/0!	#DIV/0!
	0	#DIV/0!	#DIV/0!	#DIV/0!	#DIV/0!
	0	#DIV/0!	#DIV/0!	#DIV/0!	#DIV/0!
	0	#DIV/0!	#DIV/0!	#DIV/0!	#DIV/0!
	0	#DIV/0!	#DIV/0!	#DIV/0!	#DIV/0!
	0	#DIV/0!	#DIV/0!	#DIV/0!	#DIV/0!
	0	#DIV/0!	#DIV/0!	#DIV/0!	#DIV/0!
	0	#DIV/0!	#DIV/0!	#DIV/0!	#DIV/0!
	0	#DIV/0!	#DIV/0!	#DIV/0!	#DIV/0!
	0	#DIV/0!	#DIV/0!	#DIV/0!	#DIV/0!
	0	#DIV/0!	#DIV/0!	#DIV/0!	#DIV/0!
	0	#DIV/0!	#DIV/0!	#DIV/0!	#DIV/0!
	0	#DIV/0!	#DIV/0!	#DIV/0!	#DIV/0!
	0	#DIV/0!	#DIV/0!	#DIV/0!	#DIV/0!
	0	#DIV/0!	#DIV/0!	#DIV/0!	#DIV/0!
	0	#DIV/0!	#DIV/0!	#DIV/0!	#DIV/0!
	0	#DIV/0!	#DIV/0!	#DIV/0!	#DIV/0!
	0	#DIV/0!	#DIV/0!	#DIV/0!	#DIV/0!
	0	#DIV/0!	#DIV/0!	#DIV/0!	#DIV/0!
	0	#DIV/0!	#DIV/0!	#DIV/0!	#DIV/0!
	0	#DIV/0!	#DIV/0!	#DIV/0!	#DIV/0!
	0	#DIV/0!	#DIV/0!	#DIV/0!	#DIV/0!
	0	#DIV/0!	#DIV/0!	#DIV/0!	#DIV/0!
	0	#DIV/0!	#DIV/0!	#DIV/0!	#DIV/0!
	0	#DIV/0!	#DIV/0!	#DIV/0!	#DIV/0!
	0	#DIV/0!	#DIV/0!	#DIV/0!	#DIV/0!
	0	#DIV/0!	#DIV/0!	#DIV/0!	#DIV/0!
	0	#DIV/0!	#DIV/0!	#DIV/0!	#DIV/0!
	0	#DIV/0!	#DIV/0!	#DIV/0!	#DIV/0!
	0	#DIV/0!	#DIV/0!	#DIV/0!	#DIV/0!
	0	#DIV/0!	#DIV/0!	#DIV/0!	#DIV/0!
	0	#DIV/0!	#DIV/0!	#DIV/0!	#DIV/0!
	0	#DIV/0!	#DIV/0!	#DIV/0!	#DIV/0!
	0	#DIV/0!	#DIV/0!	#DIV/0!	#DIV/0!
	0	#DIV/0!	#DIV/0!	#DIV/0!	#DIV/0!
	0	#DIV/0!	#DIV/0!	#DIV/0!	#DIV/0!
	0	#DIV/0!	#DIV/0!	#DIV/0!	#DIV/0!
	0	#DIV/0!	#DIV/0!	#DIV/0!	#DIV/0!
	0	#DIV/0!	#DIV/0!	#DIV/0!	#DIV/0!
	0	#DIV/0!	#DIV/0!	#DIV/0!	#DIV/0!
	0	#DIV/0!	#DIV/0!	#DIV/0!	#DIV/0!
	0	#DIV/0!	#DIV/0!	#DIV/0!	#DIV/0!
	0	#DIV/0!	#DIV/0!	#DIV/0!	#DIV/0!
	0	#DIV/0!	#DIV/0!	#DIV/0!	#DIV/0!
	0	#DIV/0!	#DIV/0!	#DIV/0!	#DIV/0!
	0	#DIV/0!	#DIV/0!	#DIV/0!	#DIV/0!
	0	#DIV/0!	#DIV/0!	#DIV/0!	#DIV/0!
	0	#DIV/0!	#DIV/0!	#DIV/0!	#DIV/0!
	0	#DIV/0!	#DIV/0!	#DIV/0!	#DIV/0!
	0	#DIV/0!	#DIV/0!	#DIV/0!	#DIV/0!
	0	#DIV/0!	#DIV/0!	#DIV/0!	#DIV/0!
	0	#DIV/0!	#DIV/0!	#DIV/0!	#DIV/0!
	0	#DIV/0!	#DIV/0!	#DIV/0!	#DIV/0!
	0	#DIV/0!	#DIV/0!	#DIV/0!	#DIV/0!
	0	#DIV/0!	#DIV/0!	#DIV/0!	#DIV/0!
	0	#DIV/0!	#DIV/0!	#DIV/0!	#DIV/0!
	0	#DIV/0!	#DIV/0!	#DIV/0!	#DIV/0!
	0	#DIV/0!	#DIV/0!	#DIV/0!	#DIV/0!
	0	#DIV/0!	#DIV/0!	#DIV/0!	#DIV/0!
	0	#DIV/0!	#DIV/0!	#DIV/0!	#DIV/0!
	0	#DIV/0!	#DIV/0!	#DIV/0!	#DIV/0!
	0	#DIV/0!	#DIV/0!	#DIV/0!	#DIV/0!
	0	#DIV/0!	#DIV/0!	#DIV/0!	#DIV/0!
	0	#DIV/0!	#DIV/0!	#DIV/0!	#DIV/0!
	0	#DIV/0!	#DIV/0!	#DIV/0!	#DIV/0!
	0	#DIV/0!	#DIV/0!	#DIV/0!	#DIV/0!
	0	#DIV/0!	#DIV/0!	#DIV/0!	#DIV/0!
	0	#DIV/0!	#DIV/0!	#DIV/0!	#DIV/0!
	0	#DIV/0!	#DIV/0!	#DIV/0!	#DIV/0!
	0	#DIV/0!	#DIV/0!	#DIV/0!	#DIV/0!
	0	#DIV/0!	#DIV/0!	#DIV/0!	#DIV/0!
	0	#DIV/0!	#DIV/0!	#DIV/0!	#DIV/0!
	0	#DIV/0!	#DIV/0!	#DIV/0!	#DIV/0!
	0	#DIV/0!	#DIV/0!	#DIV/0!	#DIV/0!
	0	#DIV/0!	#DIV/0!	#DIV/0!	#DIV/0!
	0	#DIV/0!	#DIV/0!	#DIV/0!	#DIV/0!
	0	#DIV/0!	#DIV/0!	#DIV/0!	#DIV/0!
	0	#DIV/0!	#DIV/0!	#DIV/0!	#DIV/0!
	0	#DIV/0!	#DIV/0!	#DIV/0!	#DIV/0!
	0	#DIV/0!	#DIV/0!	#DIV/0!	#DIV/0!
	0	#DIV/0!	#DIV/0!	#DIV/0!	#DIV/0!
	0	#DIV/0!	#DIV/0!	#DIV/0!	#DIV/0!
	0	#DIV/0!	#DIV/0!	#DIV/0!	#DIV/0!
	0	#DIV/0!	#DIV/0!	#DIV/0!	#DIV/0!
	0	#DIV/0!	#DIV/0!	#DIV/0!	#DIV/0!
	0	#DIV/0!	#DIV/0!	#DIV/0!	#DIV/0!
	0	#DIV/0!	#DIV/0!	#DIV/0!	#DIV/0!
	0	#DIV/0!	#DIV/0!	#DIV/0!	#DIV/0!
	0	#DIV/0!	#DIV/0!	#DIV/0!	#DIV/0!
	0	#DIV/0!	#DIV/0!	#DIV/0!	#DIV/0!
	0	#DIV/0!	#DIV/0!	#DIV/0!	#DIV/0!
	0	#DIV/0!	#DIV/0!	#DIV/0!	#DIV/0!
	0	#DIV/0!	#DIV/0!	#DIV/0!	#DIV/0!
	0	#DIV/0!	#DIV/0!	#DIV/0!	#DIV/0!
	0	#DIV/0!	#DIV/0!	#DIV/0!	#DIV/0!
	0	#DIV/0!	#DIV/0!	#DIV/0!	#DIV/0!
	0	#DIV/0!	#DIV/0!	#DIV/0!	#DIV/0!
	0	#DIV/0!	#DIV/0!	#DIV/0!	#DIV/0!
	0	#DIV/0!	#DIV/0!	#DIV/0!	#DIV/0!
	0	#DIV/0!	#DIV/0!	#DIV/0!	#DIV/0!
	0	#DIV/0!	#DIV/0!	#DIV/0!	#DIV/0!
	0	#DIV/0!	#DIV/0!	#DIV/0!	#DIV/0!
	0	#DIV/0!	#DIV/0!	#DIV/0!	#DIV/0!
	0	#DIV/0!	#DIV/0!	#DIV/0!	#DIV/0!
	0	#DIV/0!	#DIV/0!	#DIV/0!	#DIV/0!
	0	#DIV/0!	#DIV/0!	#DIV/0!	#DIV/0!
	0	#DIV/0!	#DIV/0!	#DIV/0!	#DIV/0!
	0	#DIV/0!	#DIV/0!	#DIV/0!	#DIV/0!
	0	#DIV/0!	#DIV/0!	#DIV/0!	#DIV/0!
	0	#DIV/0!	#DIV/0!	#DIV/0!	#DIV/0!
	0	#DIV/0!	#DIV/0!	#DIV/0!	#DIV/0!
	0	#DIV/0!	#DIV/0!	#DIV/0!	#DIV/0!
	0	#DIV/0!	#DIV/0!	#DIV/0!	#DIV/0!
	0	#DIV/0!	#DIV/0!	#DIV/0!	#DIV/0!
	0	#DIV/0!	#DIV/0!	#DIV/0!	#DIV/0!
	0	#DIV/0!	#DIV/0!	#DIV/0!	#DIV/0!
	0	#DIV/0!	#DIV/0!	#DIV/0!	#DIV/0!
	0	#DIV/0!	#DIV/0!	#DIV/0!	#DIV/0!
	0	#DIV/0!	#DIV/0!	#DIV/0!	#DIV/0!
	0	#DIV/0!	#DIV/0!	#DIV/0!	#DIV/0!
	0	#DIV/0!	#DIV/0!	#DIV/0!	#DIV/0!
	0	#DIV/0!	#DIV/0!	#DIV/0!	#DIV/0!
	0	#DIV/0!	#DIV/0!	#DIV/0!	#DIV/0!
	0	#DIV/0!	#DIV/0!	#DIV/0!	#DIV/0!
	0	#DIV/0!	#DIV/0!	#DIV/0!	#DIV/0!
	0	#DIV/0!	#DIV/0!	#DIV/0!	#DIV/0!
	0	#DIV/0!	#DIV/0!	#DIV/0!	#DIV/0!
	0	#DIV/0!	#DIV/0!	#DIV/0!	#DIV/0!
	0	#DIV/0!	#DIV/0!	#DIV/0!	#DIV/0!
	0	#DIV/0!	#DIV/0!	#DIV/0!	#DIV/0!
	0	#DIV/0!	#DIV/0!	#DIV/0!	#DIV/0!
	0	#DIV/0!	#DIV/0!	#DIV/0!	#DIV/0!
	0	#DIV/0!	#DIV/0!	#DIV/0!	#DIV/0!
	0	#DIV/0!	#DIV/0!	#DIV/0!	#DIV/0!
	0	#DIV/0!	#DIV/0!	#DIV/0!	#DIV/0!
	0	#DIV/0!	#DIV/0!	#DIV/0!	#DIV/0!
	0	#DIV/0!	#DIV/0!	#DIV/0!	#DIV/0!
	0	#DIV/0!	#DIV/0!	#DIV/0!	#DIV/0!
	0	#DIV/0!	#DIV/0!	#DIV/0!	#DIV/0!
	0	#DIV/0!	#DIV/0!	#DIV/0!	#DIV/0!
	0	#DIV/0!	#DIV/0!	#DIV/0!	#DIV/0!
	0	#DIV/0!	#DIV/0!	#DIV/0!	#DIV/0!
	0	#DIV/0!	#DIV/0!	#DIV/0!	#DIV/0!
	0	#DIV/0!	#DIV/0!	#DIV/0!	#DIV/0!
	0	#DIV/0!	#DIV/0!	#DIV/0!	#DIV/0!
	0	#DIV/0!	#DIV/0!	#DIV/0!	#DIV/0!
	0	#DIV/0!	#DIV/0!	#DIV/0!	#DIV/0!
	0	#DIV/0!	#DIV/0!	#DIV/0!	#DIV/0!
	0	#DIV/0!	#DIV/0!	#DIV/0!	#DIV/0!
	0	#DIV/0!	#DIV/0!	#DIV/0!	#DIV/0!
	0	#DIV/0!	#DIV/0!	#DIV/0!	#DIV/0!
	0	#DIV/0!	#DIV/0!	#DIV/0!	#DIV/0!
	0	#DIV/0!	#DIV/0!	#DIV/0!	#DIV/0!
	0	#DIV/0!	#DIV/0!	#DIV/0!	#DIV/0!
	0	#DIV/0!	#DIV/0!	#DIV/0!	#DIV/0!
	0	#DIV/0!	#DIV/0!	#DIV/0!	#DIV/0!
	0	#DIV/0!	#DIV/0!	#DIV/0!	#DIV/0!
	0	#DIV/0!	#DIV/0!	#DIV/0!	#DIV/0!
	0	#DIV/0!	#DIV/0!	#DIV/0!	#DIV/0!
	0	#DIV/0!	#DIV/0!	#DIV/0!	#DIV/0!
	0	#DIV/0!	#DIV/0!	#DIV/0!	#DIV/0!
	0	#DIV/0!	#DIV/0!	#DIV/0!	#DIV/0!
	0	#DIV/0!	#DIV/0!	#DIV/0!	#DIV/0!
	0	#DIV/0!	#DIV/0!	#DIV/0!	#DIV/0!
	0	#DIV/0!	#DIV/0!	#DIV/0!	#DIV/0!
	0	#DIV/0!	#DIV/0!	#DIV/0!	#DIV/0!
	0	#DIV/0!	#DIV/0!	#DIV/0!	#DIV/0!
	0	#DIV/0!	#DIV/0!	#DIV/0!	#DIV/0!
	0	#DIV/0!	#DIV/0!	#DIV/0!	#DIV/0!
	0	#DIV/0!	#DIV/0!	#DIV/0!	#DIV/0!
	0	#DIV/0!	#DIV/0!	#DIV/0!	#DIV/0!
	0	#DIV/0!	#DIV/0!	#DIV/0!	#DIV/0!
	0	#DIV/0!	#DIV/0!	#DIV/0!	#DIV/0!
	0	#DIV/0!	#DIV/0!	#DIV/0!	#DIV/0!
	0	#DIV/0!	#DIV/0!	#DIV/0!	#DIV/0!
	0	#DIV/0!	#DIV/0!	#DIV/0!	#DIV/0!
	0	#DIV/0!	#DIV/0!	#DIV/0!	#DIV/0!
	0	#DIV/0!	#DIV/0!	#DIV/0!	#DIV/0!
	0	#DIV/0!	#DIV/0!	#DIV/0!	#DIV/0!
	0	#DIV/0!	#DIV/0!	#DIV/0!	#DIV/0!
	0	#DIV/0!	#DIV/0!	#DIV/0!	#DIV/0!
	0	#DIV/0!	#DIV/0!	#DIV/0!	#DIV/0!
	0	#DIV/0!	#DIV/0!	#DIV/0!	#DIV/0!
	0	#DIV/0!	#DIV/0!	#DIV/0!	#DIV/0!
	0	#DIV/0!	#DIV/0!	#DIV/0!	#DIV/0!
	0	#DIV/0!	#DIV/0!	#DIV/0!	#DIV/0!
	0	#DIV/0!	#DIV/0!	#DIV/0!	#DIV/0!
	0	#DIV/0!	#DIV/0!	#DIV/0!	#DIV/0!
	0	#DIV/0!	#DIV/0!	#DIV/0!	#DIV/0!
	0	#DIV/0!	#DIV/0!	#DIV/0!	#DIV/0!
	0	#DIV/0!	#DIV/0!	#DIV/0!	#DIV/0!
	0	#DIV/0!	#DIV/0!	#DIV/0!	#DIV/0!
	0	#DIV/0!	#DIV/0!	#DIV/0!	#DIV/0!
	0	#DIV/0!	#DIV/0!	#DIV/0!	#DIV/0!
	0	#DIV/0!	#DIV/0!	#DIV/0!	#DIV/0!
	0	#DIV/0!	#DIV/0!	#DIV/0!	#DIV/0!
	0	#DIV/0!	#DIV/0!	#DIV/0!	#DIV/0!
	0	#DIV/0!	#DIV/0!	#DIV/0!	#DIV/0!
	0	#DIV/0!	#DIV/0!	#DIV/0!	#DIV/0!
	0	#DIV/0!	#DIV/0!	#DIV/0!	#DIV/0!
	0	#DIV/0!	#DIV/0!	#DIV/0!	#DIV/0!
	0	#DIV/0!	#DIV/0!	#DIV/0!	#DIV/0!
	0	#DIV/0!	#DIV/0!	#DIV/0!	#DIV/0!
	0	#DIV/0!	#DIV/0!	#DIV/0!	#DIV/0!
	0	#DIV/0!	#DIV/0!	#DIV/0!	#DIV/0!
	0	#DIV/0!	#DIV/0!	#DIV/0!	#DIV/0!
	0	#DIV/0!	#DIV/0!	#DIV/0!	#DIV/0!
	0	#DIV/0!	#DIV/0!	#DIV/0!	#DIV/0!
	0	#DIV/0!	#DIV/0!	#DIV/0!	#DIV/0!
	0	#DIV/0!	#DIV/0!	#DIV/0!	#DIV/0!
	0	#DIV/0!	#DIV/0!	#DIV/0!	#DIV/0!
	0	#DIV/0!	#DIV/0!	#DIV/0!	#DIV/0!
	0	#DIV/0!	#DIV/0!	#DIV/0!	#DIV/0!
	0	#DIV/0!	#DIV/0!	#DIV/0!	#DIV/0!
	0	#DIV/0!	#DIV/0!	#DIV/0!	#DIV/0!
	0	#DIV/0!	#DIV/0!	#DIV/0!	#DIV/0!
	0	#DIV/0!	#DIV/0!	#DIV/0!	#DIV/0!
	0	#DIV/0!	#DIV/0!	#DIV/0!	#DIV/0!
	0	#DIV/0!	#DIV/0!	#DIV/0!	#DIV/0!
	0	#DIV/0!	#DIV/0!	#DIV/0!	#DIV/0!
	0	#DIV/0!	#DIV/0!	#DIV/0!	#DIV/0!
	0	#DIV/0!	#DIV/0!	#DIV/0!	#DIV/0!
	0	#DIV/0!	#DIV/0!	#DIV/0!	#DIV/0!
	0	#DIV/0!	#DIV/0!	#DIV/0!	#DIV/0!
	0	#DIV/0!	#DIV/0!	#DIV/0!	#DIV/0!
	0	#DIV/0!	#DIV/0!	#DIV/0!	#DIV/0!
	0	#DIV/0!	#DIV/0!	#DIV/0!	#DIV/0!
	0	#DIV/0!	#DIV/0!	#DIV/0!	#DIV/0!
	0	#DIV/0!	#DIV/0!	#DIV/0!	#DIV/0!
	0	#DIV/0!	#DIV/0!	#DIV/0!	#DIV/0!
	0	#DIV/0!	#DIV/0!	#DIV/0!	#DIV/0!
	0	#DIV/0!	#DIV/0!	#DIV/0!	#DIV/0!
	0	#DIV/0!	#DIV/0!	#DIV/0!	#DIV/0!
	0	#DIV/0!	#DIV/0!	#DIV/0!	#DIV/0!
	0	#DIV/0!	#DIV/0!	#DIV/0!	#DIV/0!
	0	#DIV/0!	#DIV/0!	#DIV/0!	#DIV/0!
	0	#DIV/0!	#DIV/0!	#DIV/0!	#DIV/0!
	0	#DIV/0!	#DIV/0!	#DIV/0!	#DIV/0!
	0	#DIV/0!	#DIV/0!	#DIV/0!	#DIV/0!
	0	#DIV/0!	#DIV/0!	#DIV/0!	#DIV/0!
	0	#DIV/0!	#DIV/0!	#DIV/0!	#DIV/0!
	0	#DIV/0!	#DIV/0!	#DIV/0!	#DIV/0!
	0	#DIV/0!	#DIV/0!	#DIV/0!	#DIV/0!
	0	#DIV/0!	#DIV/0!	#DIV/0!	#DIV/0!
	0	#DIV/0!	#DIV/0!	#DIV/0!	#DIV/0!
	0	#DIV/0!	#DIV/0!	#DIV/0!	#DIV/0!
	0	#DIV/0!	#DIV/0!	#DIV/0!	#DIV/0!
	0	#DIV/0!	#DIV/0!	#DIV/0!	#DIV/0!
	0	#DIV/0!	#DIV/0!	#DIV/0!	#DIV/0!
	0	#DIV/0!	#DIV/0!	#DIV/0!	#DIV/0!
	0	#DIV/0!	#DIV/0!	#DIV/0!	#DIV/0!
	0	#DIV/0!	#DIV/0!	#DIV/0!	#DIV/0!
	0	#DIV/0!	#DIV/0!	#DIV/0!	#DIV/0!
	0	#DIV/0!	#DIV/0!	#DIV/0!	#DIV/0!
	0	#DIV/0!	#DIV/0!	#DIV/0!	#DIV/0!
	0	#DIV/0!	#DIV/0!	#DIV/0!	#DIV/0!
	0	#DIV/0!	#DIV/0!	#DIV/0!	#DIV/0!
	0	#DIV/0!	#DIV/0!	#DIV/0!	#DIV/0!
	0	#DIV/0!	#DIV/0!	#DIV/0!	#DIV/0!
	0	#DIV/0!	#DIV/0!	#DIV/0!	#DIV/0!
	0	#DIV/0!	#DIV/0!	#DIV/0!	#DIV/0!
	0	#DIV/0!	#DIV/0!	#DIV/0!	#DIV/0!
	0	#DIV/0!	#DIV/0!	#DIV/0!	#DIV/0!
	0	#DIV/0!	#DIV/0!	#DIV/0!	#DIV/0!
	0	#DIV/0!	#DIV/0!	#DIV/0!	#DIV/0!
	0	#DIV/0!	#DIV/0!	#DIV/0!	#DIV/0!
	0	#DIV/0!	#DIV/0!	#DIV/0!	#DIV/0!
	0	#DIV/0!	#DIV/0!	#DIV/0!	#DIV/0!
	0	#DIV/0!	#DIV/0!	#DIV/0!	#DIV/0!
	0	#DIV/0!	#DIV/0!	#DIV/0!	#DIV/0!
	0	#DIV/0!	#DIV/0!	#DIV/0!	#DIV/0!
	0	#DIV/0!	#DIV/0!	#DIV/0!	#DIV/0!
	0	#DIV/0!	#DIV/0!	#DIV/0!	#DIV/0!
	0	#DIV/0!	#DIV/0!	#DIV/0!	#DIV/0!
	0	#DIV/0!	#DIV/0!	#DIV/0!	#DIV/0!
	0	#DIV/0!	#DIV/0!	#DIV/0!	#DIV/0!
	0	#DIV/0!	#DIV/0!	#DIV/0!	#DIV/0!
	0	#DIV/0!	#DIV/0!	#DIV/0!	#DIV/0!
	0	#DIV/0!	#DIV/0!	#DIV/0!	#DIV/0!
	0	#DIV/0!	#DIV/0!	#DIV/0!	#DIV/0!
	0	#DIV/0!	#DIV/0!	#DIV/0!	#DIV/0!
	0	#DIV/0!	#DIV/0!	#DIV/0!	#DIV/0!
	0	#DIV/0!	#DIV/0!	#DIV/0!	#DIV/0!
	0	#DIV/0!	#DIV/0!	#DIV/0!	#DIV/0!
	0	#DIV/0!	#DIV/0!	#DIV/0!	#DIV/0!
	0	#DIV/0!	#DIV/0!	#DIV/0!	#DIV/0!
	0	#DIV/0!	#DIV/0!	#DIV/0!	#DIV/0!
	0	#DIV/0!	#DIV/0!	#DIV/0!	#DIV/0!
	0	#DIV/0!	#DIV/0!	#DIV/0!	#DIV/0!
	0	#DIV/0!	#DIV/0!	#DIV/0!	#DIV/0!
	0	#DIV/0!	#DIV/0!	#DIV/0!	#DIV/0!
	0	#DIV/0!	#DIV/0!	#DIV/0!	#DIV/0!
	0	#DIV/0!	#DIV/0!	#DIV/0!	#DIV/0!
	0	#DIV/0!	#DIV/0!	#DIV/0!	#DIV/0!
	0	#DIV/0!	#DIV/0!	#DIV/0!	#DIV/0!
	0	#DIV/0!	#DIV/0!	#DIV/0!	#DIV/0!
	0	#DIV/0!	#DIV/0!	#DIV/0!	#DIV/0!
	0	#DIV/0!	#DIV/0!	#DIV/0!	#DIV/0!
	0	#DIV/0!	#DIV/0!	#DIV/0!	#DIV/0!
	0	#DIV/0!	#DIV/0!	#DIV/0!	#DIV/0!
	0	#DIV/0!	#DIV/0!	#DIV/0!	#DIV/0!
	0	#DIV/0!	#DIV/0!	#DIV/0!	#DIV/0!
	0	#DIV/0!	#DIV/0!	#DIV/0!	#DIV/0!
	0	#DIV/0!	#DIV/0!	#DIV/0!	#DIV/0!
	0	#DIV/0!	#DIV/0!	#DIV/0!	#DIV/0!
	0	#DIV/0!	#DIV/0!	#DIV/0!	#DIV/0!
	0	#DIV/0!	#DIV/0!	#DIV/0!	#DIV/0!
	0	#DIV/0!	#DIV/0!	#DIV/0!	#DIV/0!
	0	#DIV/0!	#DIV/0!	#DIV/0!	#DIV/0!
	0	#DIV/0!	#DIV/0!	#DIV/0!	#DIV/0!
	0	#DIV/0!	#DIV/0!	#DIV/0!	#DIV/0!
	0	#DIV/0!	#DIV/0!	#DIV/0!	#DIV/0!
	0	#DIV/0!	#DIV/0!	#DIV/0!	#DIV/0!
	0	#DIV/0!	#DIV/0!	#DIV/0!	#DIV/0!
	0	#DIV/0!	#DIV/0!	#DIV/0!	#DIV/0!
	0	#DIV/0!	#DIV/0!	#DIV/0!	#DIV/0!
	0	#DIV/0!	#DIV/0!	#DIV/0!	#DIV/0!
	0	#DIV/0!	#DIV/0!	#DIV/0!	#DIV/0!
	0	#DIV/0!	#DIV/0!	#DIV/0!	#DIV/0!
	0	#DIV/0!	#DIV/0!	#DIV/0!	#DIV/0!
	0	#DIV/0!	#DIV/0!	#DIV/0!	#DIV/0!
	0	#DIV/0!	#DIV/0!	#DIV/0!	#DIV/0!
	0	#DIV/0!	#DIV/0!	#DIV/0!	#DIV/0!
	0	#DIV/0!	#DIV/0!	#DIV/0!	#DIV/0!
	0	#DIV/0!	#DIV/0!	#DIV/0!	#DIV/0!
	0	#DIV/0!	#DIV/0!	#DIV/0!	#DIV/0!
	0	#DIV/0!	#DIV/0!	#DIV/0!	#DIV/0!
	0	#DIV/0!	#DIV/0!	#DIV/0!	#DIV/0!
	0	#DIV/0!	#DIV/0!	#DIV/0!	#DIV/0!
	0	#DIV/0!	#DIV/0!	#DIV/0!	#DIV/0!
	0	#DIV/0!	#DIV/0!	#DIV/0!	#DIV/0!
	0	#DIV/0!	#DIV/0!	#DIV/0!	#DIV/0!
	0	#DIV/0!	#DIV/0!	#DIV/0!	#DIV/0!
	0	#DIV/0!	#DIV/0!	#DIV/0!	#DIV/0!
	0	#DIV/0!	#DIV/0!	#DIV/0!	#DIV/0!
	0	#DIV/0!	#DIV/0!	#DIV/0!	#DIV/0!
	0	#DIV/0!	#DIV/0!	#DIV/0!	#DIV/0!
	0	#DIV/0!	#DIV/0!	#DIV/0!	#DIV/0!
	0	#DIV/0!	#DIV/0!	#DIV/0!	#DIV/0!
	0	#DIV/0!	#DIV/0!	#DIV/0!	#DIV/0!
	0	#DIV/0!	#DIV/0!	#DIV/0!	#DIV/0!
	0	#DIV/0!	#DIV/0!	#DIV/0!	#DIV/0!
	0	#DIV/0!	#DIV/0!	#DIV/0!	#DIV/0!
	0	#DIV/0!	#DIV/0!	#DIV/0!	#DIV/0!
	0	#DIV/0!	#DIV/0!	#DIV/0!	#DIV/0!
	0	#DIV/0!	#DIV/0!	#DIV/0!	#DIV/0!
	0	#DIV/0!	#DIV/0!	#DIV/0!	#DIV/0!
	0	#DIV/0!	#DIV/0!	#DIV/0!	#DIV/0!
	0	#DIV/0!	#DIV/0!	#DIV/0!	#DIV/0!
	0	#DIV/0!	#DIV/0!	#DIV/0!	#DIV/0!
	0	#DIV/0!	#DIV/0!	#DIV/0!	#DIV/0!
	0	#DIV/0!	#DIV/0!	#DIV/0!	#DIV/0!
	0	#DIV/0!	#DIV/0!	#DIV/0!	#DIV/0!
	0	#DIV/0!	#DIV/0!	#DIV/0!	#DIV/0!
	0	#DIV/0!	#DIV/0!	#DIV/0!	#DIV/0!
	0	#DIV/0!	#DIV/0!	#DIV/0!	#DIV/0!
	0	#DIV/0!	#DIV/0!	#DIV/0!	#DIV/0!
	0	#DIV/0!	#DIV/0!	#DIV/0!	#DIV/0!
	0	#DIV/0!	#DIV/0!	#DIV/0!	#DIV/0!
	0	#DIV/0!	#DIV/0!	#DIV/0!	#DIV/0!
	0	#DIV/0!	#DIV/0!	#DIV/0!	#DIV/0!
	0	#DIV/0!	#DIV/0!	#DIV/0!	#DIV/0!
	0	#DIV/0!	#DIV/0!	#DIV/0!	#DIV/0!
	0	#DIV/0!	#DIV/0!	#DIV/0!	#DIV/0!
	0	#DIV/0!	#DIV/0!	#DIV/0!	#DIV/0!
	0	#DIV/0!	#DIV/0!	#DIV/0!	#DIV/0!
	0	#DIV/0!	#DIV/0!	#DIV/0!	#DIV/0!
	0	#DIV/0!	#DIV/0!	#DIV/0!	#DIV/0!
	0	#DIV/0!	#DIV/0!	#DIV/0!	#DIV/0!
	0	#DIV/0!	#DIV/0!	#DIV/0!	#DIV/0!
	0	#DIV/0!	#DIV/0!	#DIV/0!	#DIV/0!
	0	#DIV/0!	#DIV/0!	#DIV/0!	#DIV/0!
	0	#DIV/0!	#DIV/0!	#DIV/0!	#DIV/0!
	0	#DIV/0!	#DIV/0!	#DIV/0!	#DIV/0!
	0	#DIV/0!	#DIV/0!	#DIV/0!	#DIV/0!
	0	#DIV/0!	#DIV/0!	#DIV/0!	#DIV/0!
	0	#DIV/0!	#DIV/0!	#DIV/0!	#DIV/0!
	0	#DIV/0!	#DIV/0!	#DIV/0!	#DIV/0!
	0	#DIV/0!	#DIV/0!	#DIV/0!	#DIV/0!
	0	#DIV/0!	#DIV/0!	#DIV/0!	#DIV/0!
	0	#DIV/0!	#DIV/0!	#DIV/0!	#DIV/0!
	0	#DIV/0!	#DIV/0!	#DIV/0!	#DIV/0!
	0	#DIV/0!	#DIV/0!	#DIV/0!	#DIV/0!
	0	#DIV/0!	#DIV/0!	#DIV/0!	#DIV/0!
	0	#DIV/0!	#DIV/0!	#DIV/0!	#DIV/0!
	0	#DIV/0!	#DIV/0!	#DIV/0!	#DIV/0!
	0	#DIV/0!	#DIV/0!	#DIV/0!	#DIV/0!
	0	#DIV/0!	#DIV/0!	#DIV/0!	#DIV/0!
	0	#DIV/0!	#DIV/0!	#DIV/0!	#DIV/0!
	0	#DIV/0!	#DIV/0!	#DIV/0!	#DIV/0!
	0	#DIV/0!	#DIV/0!	#DIV/0!	#DIV/0!
	0	#DIV/0!	#DIV/0!	#DIV/0!	#DIV/0!
	0	#DIV/0!	#DIV/0!	#DIV/0!	#DIV/0!
	0	#DIV/0!	#DIV/0!	#DIV/0!	#DIV/0!
	0	#DIV/0!	#DIV/0!	#DIV/0!	#DIV/0!
	0	#DIV/0!	#DIV/0!	#DIV/0!	#DIV/0!
	0	#DIV/0!	#DIV/0!	#DIV/0!	#DIV/0!
	0	#DIV/0!	#DIV/0!	#DIV/0!	#DIV/0!
	0	#DIV/0!	#DIV/0!	#DIV/0!	#DIV/0!
	0	#DIV/0!	#DIV/0!	#DIV/0!	#DIV/0!
	0	#DIV/0!	#DIV/0!	#DIV/0!	#DIV/0!
	0	#DIV/0!	#DIV/0!	#DIV/0!	#DIV/0!
	0	#DIV/0!	#DIV/0!	#DIV/0!	#DIV/0!
	0	#DIV/0!	#DIV/0!	#DIV/0!	#DIV/0!
	0	#DIV/0!	#DIV/0!	#DIV/0!	#DIV/0!
	0	#DIV/0!	#DIV/0!	#DIV/0!	#DIV/0!
	0	#DIV/0!	#DIV/0!	#DIV/0!	#DIV/0!
	0	#DIV/0!	#DIV/0!	#DIV/0!	#DIV/0!
	0	#DIV/0!	#DIV/0!	#DIV/0!	#DIV/0!
	0	#DIV/0!	#DIV/0!	#DIV/0!	#DIV/0!
	0	#DIV/0!	#DIV/0!	#DIV/0!	#DIV/0!
	0	#DIV/0!	#DIV/0!	#DIV/0!	#DIV/0!
	0	#DIV/0!	#DIV/0!	#DIV/0!	#DIV/0!
	0	#DIV/0!	#DIV/0!	#DIV/0!	#DIV/0!
	0	#DIV/0!	#DIV/0!	#DIV/0!	#DIV/0!
	0	#DIV/0!	#DIV/0!	#DIV/0!	#DIV/0!
	0	#DIV/0!	#DIV/0!	#DIV/0!	#DIV/0!
	0	#DIV/0!	#DIV/0!	#DIV/0!	#DIV/0!
	0	#DIV/0!	#DIV/0!	#DIV/0!	#DIV/0!
	0	#DIV/0!	#DIV/0!	#DIV/0!	#DIV/0!
	0	#DIV/0!	#DIV/0!	#DIV/0!	#DIV/0!
	0	#DIV/0!	#DIV/0!	#DIV/0!	#DIV/0!
	0	#DIV/0!	#DIV/0!	#DIV/0!	#DIV/0!
	0	#DIV/0!	#DIV/0!	#DIV/0!	#DIV/0!
	0	#DIV/0!	#DIV/0!	#DIV/0!	#DIV/0!
	0	#DIV/0!	#DIV/0!	#DIV/0!	#DIV/0!
	0	#DIV/0!	#DIV/0!	#DIV/0!	#DIV/0!
	0	#DIV/0!	#DIV/0!	#DIV/0!	#DIV/0!
	0	#DIV/0!	#DIV/0!	#DIV/0!	#DIV/0!
	0	#DIV/0!	#DIV/0!	#DIV/0!	#DIV/0!
	0	#DIV/0!	#DIV/0!	#DIV/0!	#DIV/0!
	0	#DIV/0!	#DIV/0!	#DIV/0!	#DIV/0!
	0	#DIV/0!	#DIV/0!	#DIV/0!	#DIV/0!
	0	#DIV/0!	#DIV/0!	#DIV/0!	#DIV/0!
	0	#DIV/0!	#DIV/0!	#DIV/0!	#DIV/0!
	0	#DIV/0!	#DIV/0!	#DIV/0!	#DIV/0!
	0	#DIV/0!	#DIV/0!	#DIV/0!	#DIV/0!
	0	#DIV/0!	#DIV/0!	#DIV/0!	#DIV/0!
	0	#DIV/0!	#DIV/0!	#DIV/0!	#DIV/0!
	0	#DIV/0!	#DIV/0!	#DIV/0!	#DIV/0!
	0	#DIV/0!	#DIV/0!	#DIV/0!	#DIV/0!
	0	#DIV/0!	#DIV/0!	#DIV/0!	#DIV/0!
	0	#DIV/0!	#DIV/0!	#DIV/0!	#DIV/0!
	0	#DIV/0!	#DIV/0!	#DIV/0!	#DIV/0!
	0	#DIV/0!	#DIV/0!	#DIV/0!	#DIV/0!
	0	#DIV/0!	#DIV/0!	#DIV/0!	#DIV/0!
	0	#DIV/0!	#DIV/0!	#DIV/0!	#DIV/0!
	0	#DIV/0!	#DIV/0!	#DIV/0!	#DIV/0!
	0	#DIV/0!	#DIV/0!	#DIV/0!	#DIV/0!
	0	#DIV/0!	#DIV/0!	#DIV/0!	#DIV/0!
	0	#DIV/0!	#DIV/0!	#DIV/0!	#DIV/0!
	0	#DIV/0!	#DIV/0!	#DIV/0!	#DIV/0!
	0	#DIV/0!	#DIV/0!	#DIV/0!	#DIV/0!
	0	#DIV/0!	#DIV/0!	#DIV/0!	#DIV/0!
	0	#DIV/0!	#DIV/0!	#DIV/0!	#DIV/0!
	0	#DIV/0!	#DIV/0!	#DIV/0!	#DIV/0!
	0	#DIV/0!	#DIV/0!	#DIV/0!	#DIV/0!
	0	#DIV/0!	#DIV/0!	#DIV/0!	#DIV/0!
	0	#DIV/0!	#DIV/0!	#DIV/0!	#DIV/0!
	0	#DIV/0!	#DIV/0!	#DIV/0!	#DIV/0!
	0	#DIV/0!	#DIV/0!	#DIV/0!	#DIV/0!

## Sheet: Instructions
HOW TO USE THE TEMPLATE
• Indicate in " Data Coordinates " the start and end of the video clip. If you are working on a full video, put 0 and the number of the last frame. • Copy and paste the output of DLC with the coordinates of each frame in B6 in " Data Coordinates ". • Indicate in " Frames of Events " the frames with contact and liftoff of the right hindlimb. • Indicate the distance in cm of your calibration in the…
